# Supplementary material for: (E)-5-[(2-Hy­droxy-3-meth­oxy­benzyl­idene)amino]-1,3,4-thia­diazole-2(3H)-thione
Source: Acta Crystallogr Sect E Struct Rep Online. 2011 Nov 30;67(Pt 12):o3518. doi: 10.1107/S1600536811050902 (PMC3239138; doi:10.1107/S1600536811050902)
Supplement: Supplementary file 2 [file e-67-o3518-Isup2.hkl]

# 
# h,k,l, Fc-squared, Fo-squared, sigma(Fo-squared) and status flag 
# 
data_I
_shelx_title ' kl2 in P 21/c' 
_shelx_refln_list_code          4 
_shelx_F_calc_maximum      111.30 
_exptl_crystal_F_000       552.00 
_reflns_d_resolution_high  0.7330 
 
loop_ 
 _symmetry_equiv_pos_as_xyz 
 'x, y, z' 
 '-x, y+1/2, -z+1/2' 
 '-x, -y, -z' 
 'x, -y-1/2, z-1/2' 
 
_cell_length_a     7.4320 
_cell_length_b    14.9930 
_cell_length_c    10.8530 
_cell_angle_alpha  90.000 
_cell_angle_beta  101.738 
_cell_angle_gamma  90.000 
 
_shelx_F_squared_multiplier     1.000 
 
loop_ 
 _refln_index_h 
 _refln_index_k 
 _refln_index_l 
 _refln_F_squared_calc 
 _refln_F_squared_meas 
 _refln_F_squared_sigma 
 _refln_observed_status 
   3   0   0     2336.83     2452.66     31.28 o 
   4   0   0      281.09      288.37     21.58 o 
   5   0   0        5.97        6.93     22.19 o 
   6   0   0      331.33      321.15     25.23 o 
   7   0   0        7.21       16.97     26.09 o 
   8   0   0       13.28       17.30     29.49 o 
   9   0   0        1.74       -7.58     22.91 o 
   1   1   0      248.96      242.43     23.16 o 
   2   1   0     1109.93     1144.84     26.84 o 
   3   1   0     1637.18     1677.48     26.99 o 
   4   1   0      633.70      641.43     15.29 o 
   5   1   0      557.32      581.07     17.25 o 
   6   1   0       46.14       62.94     17.89 o 
   7   1   0        3.32       -0.78     19.79 o 
   8   1   0        1.50       20.57     16.86 o 
   9   1   0       30.80       52.20     18.70 o 
   0   2   0    11938.72    11104.24    122.28 o 
   1   2   0      294.41      287.15     14.48 o 
   2   2   0      709.57      733.81     23.88 o 
   3   2   0        1.52       -4.03     18.99 o 
   4   2   0        7.97        7.72     13.31 o 
   5   2   0      217.12      211.26     16.22 o 
   6   2   0       65.54       65.50     18.11 o 
   7   2   0        8.21        3.16     15.40 o 
   8   2   0       25.01       16.42     17.54 o 
   9   2   0        2.80       17.63     19.47 o 
   1   3   0        0.13        1.29     12.00 o 
   2   3   0      206.75      234.71     16.09 o 
   3   3   0      330.64      301.21     15.27 o 
   4   3   0      475.52      477.50     22.56 o 
   5   3   0        0.04        1.85     15.33 o 
   6   3   0      371.64      355.03     18.06 o 
   7   3   0        0.00       11.69     15.96 o 
   8   3   0       70.42      100.73     18.44 o 
   9   3   0       30.62       38.17     22.53 o 
   0   4   0     1531.87     1663.10     29.66 o 
   1   4   0      670.42      694.20     15.40 o 
   2   4   0       10.66       17.75     15.43 o 
   3   4   0     1106.34     1121.63     35.73 o 
   4   4   0       20.88       36.27     16.31 o 
   5   4   0      203.93      214.34     14.48 o 
   6   4   0      108.95      119.03     15.48 o 
   7   4   0       74.03       89.38     15.93 o 
   8   4   0        2.84       11.54     17.81 o 
   9   4   0       24.06       35.05     20.62 o 
   1   5   0       15.75       18.00     12.24 o 
   2   5   0     1166.66     1168.25     33.17 o 
   3   5   0      226.79      228.83     17.02 o 
   4   5   0      308.70      335.97     16.20 o 
   5   5   0       56.96       62.03     14.89 o 
   6   5   0        2.68       18.70     15.77 o 
   7   5   0        4.26       10.28     17.00 o 
   8   5   0        0.78        2.95     18.00 o 
   9   5   0        5.31       40.28     20.82 o 
   0   6   0      222.75      260.96     19.31 o 
   1   6   0       87.53       86.55     13.06 o 
   2   6   0      192.72      202.30     17.97 o 
   3   6   0      151.95      185.01     17.90 o 
   4   6   0        4.11        5.05     17.78 o 
   5   6   0       54.72       62.40     14.58 o 
   6   6   0        4.74        2.90     15.01 o 
   7   6   0       43.40       63.74     17.38 o 
   8   6   0        0.45       15.23     17.71 o 
   9   6   0        0.97        3.24     21.41 o 
   1   7   0       37.11       28.35     12.74 o 
   2   7   0     1714.21     1745.47     21.59 o 
   3   7   0       96.41       91.96     18.00 o 
   4   7   0      646.96      632.36     20.35 o 
   5   7   0       15.01       15.02     15.23 o 
   6   7   0       72.68       92.88     16.31 o 
   7   7   0        5.94        4.51     18.82 o 
   8   7   0       32.72       36.82     19.89 o 
   9   7   0        0.00       21.02     23.25 o 
   0   8   0     1860.23     1931.70     25.21 o 
   1   8   0      737.46      762.59     15.11 o 
   2   8   0      720.40      745.57     20.14 o 
   3   8   0      363.84      363.47     19.91 o 
   4   8   0      129.41      126.16     19.75 o 
   5   8   0      166.34      159.90     17.73 o 
   6   8   0       85.85       97.49     18.05 o 
   7   8   0      281.03      271.61     18.78 o 
   8   8   0       16.87       43.45     21.05 o 
   9   8   0       24.61       50.07     22.28 o 
   1   9   0      113.63      151.57     13.91 o 
   2   9   0      302.31      316.27     18.50 o 
   3   9   0      106.00      124.05     20.41 o 
   4   9   0      497.92      461.96     19.79 o 
   5   9   0       16.43       12.08     18.18 o 
   6   9   0      111.51      110.46     19.17 o 
   7   9   0       14.37       39.40     20.08 o 
   8   9   0        0.35        3.83     22.05 o 
   0  10   0     1685.84     1732.07     26.33 o 
   1  10   0       37.17       40.32     14.30 o 
   2  10   0     1137.70     1109.81     22.01 o 
   3  10   0        7.89       15.39     21.91 o 
   4  10   0      169.62      164.66     22.57 o 
   5  10   0        5.28       11.87     19.91 o 
   6  10   0        0.09       13.94     20.58 o 
   7  10   0      123.58      138.47     22.24 o 
   8  10   0       14.89       17.09     21.95 o 
   1  11   0     4969.68     4920.17     61.67 o 
   2  11   0        5.99        2.30     21.62 o 
   3  11   0     1140.04     1106.59     28.86 o 
   4  11   0       33.36       43.95     22.34 o 
   5  11   0      271.08      278.45     20.24 o 
   6  11   0       23.71       15.25     20.70 o 
   7  11   0        9.27        4.58     23.61 o 
   8  11   0        0.71        9.76     25.35 o 
   0  12   0     1034.69      970.87     37.67 o 
   1  12   0      307.11      273.02     24.30 o 
   2  12   0      534.31      507.21     27.09 o 
   3  12   0      100.08       89.28     26.23 o 
   4  12   0      122.24      129.11     27.41 o 
   5  12   0       20.66       60.27     28.83 o 
   6  12   0       40.49       58.92     25.03 o 
   7  12   0        0.56        1.29     25.70 o 
   8  12   0        2.75       15.57     27.99 o 
   1  13   0      704.37      697.44     27.68 o 
   2  13   0      111.98       91.66     30.18 o 
   3  13   0       29.64       34.95     30.57 o 
   4  13   0      104.81      151.04     28.18 o 
   5  13   0      102.85      112.65     29.78 o 
   6  13   0       20.37       16.36     31.66 o 
   7  13   0       45.11        3.27     34.15 o 
   0  14   0        3.74       15.82     36.06 o 
   1  14   0       25.55       27.97     27.13 o 
   2  14   0        4.85       32.27     33.61 o 
   3  14   0       99.05       92.41     32.02 o 
   4  14   0        0.02        8.63     29.54 o 
   5  14   0      412.66      377.20     32.04 o 
   6  14   0       35.02       60.72     32.59 o 
   7  14   0       51.42       53.44     35.87 o 
   1  15   0       35.67       69.13     28.68 o 
   2  15   0       35.30       42.23     32.75 o 
   3  15   0       18.00       27.59     33.08 o 
   4  15   0       23.99       21.83     31.00 o 
   5  15   0        6.28       26.31     35.93 o 
   6  15   0        5.05       21.98     34.80 o 
   0  16   0       38.08       50.43     43.17 o 
   1  16   0        3.77        0.64     30.09 o 
   2  16   0       43.80       46.94     34.05 o 
   3  16   0       24.80       26.95     34.34 o 
   4  16   0       17.95       18.27     35.83 o 
   5  16   0        6.33       33.37     33.97 o 
   6  16   0        1.24       43.96     36.77 o 
   1  17   0        0.97       11.12     32.56 o 
   2  17   0        5.36       37.19     39.12 o 
   3  17   0        9.82       57.20     36.14 o 
   4  17   0        4.48       27.59     37.74 o 
   5  17   0       28.14       50.59     36.35 o 
   0  18   0        8.62       30.19     49.38 o 
   1  18   0        3.92       11.88     43.39 o 
   2  18   0        1.43      -32.51     37.85 o 
   3  18   0       49.28       45.49     38.65 o 
   4  18   0       20.07       24.81     40.55 o 
   1  19   0      257.27      256.84     47.02 o 
   2  19   0      122.22      121.35     43.78 o 
   3  19   0        5.52       32.78     40.92 o 
   0  20   0        6.17        5.36     62.33 o 
   1  20   0        4.40       38.73     52.79 o 
   2  20   0        5.45       28.52     45.44 o 
 -10   1   1       45.39       32.30     21.37 o 
  -9   1   1        5.51       23.85     24.38 o 
  -8   1   1       10.84       -2.37     21.60 o 
  -7   1   1        9.71       23.73     19.71 o 
  -6   1   1       36.90       51.02     16.83 o 
  -5   1   1        2.45        1.02     15.54 o 
  -4   1   1       46.10       41.34     14.66 o 
  -3   1   1      151.17      153.14     14.50 o 
  -2   1   1     8257.31     8404.69     29.53 o 
  -1   1   1      518.87      539.41     15.06 o 
   0   1   1     4817.09     4541.95     40.10 o 
   1   1   1      490.98      493.16     18.37 o 
   2   1   1      523.79      512.08     23.02 o 
   5   1   1      707.08      710.07     24.98 o 
   6   1   1        4.86       -2.87     14.46 o 
   7   1   1      128.81      134.50     15.74 o 
   8   1   1       42.65       32.69     14.66 o 
   9   1   1       25.03       27.07     16.49 o 
  -9   2   1       46.31       74.49     19.43 o 
  -8   2   1        6.79        6.32     21.75 o 
  -7   2   1      268.33      267.87     18.84 o 
  -6   2   1       37.55       41.00     18.05 o 
  -5   2   1      372.63      383.45     17.32 o 
  -4   2   1      809.17      831.64     17.25 o 
  -3   2   1      123.91      125.24     11.94 o 
  -2   2   1     2330.80     2418.03     20.26 o 
  -1   2   1      105.69      120.10     13.66 o 
   0   2   1      847.97      765.21     18.28 o 
   1   2   1      751.13      720.50     20.77 o 
   2   2   1     1669.53     1601.17     31.00 o 
   3   2   1      172.57      168.30     21.26 o 
   4   2   1      478.40      479.13     29.03 o 
   5   2   1        3.94       20.89     17.08 o 
   6   2   1       21.26        9.92     14.01 o 
   7   2   1       15.43       32.92     15.54 o 
   8   2   1      187.94      207.83     18.08 o 
   9   2   1        0.99       16.99     16.55 o 
  -9   3   1        3.02       -5.21     19.40 o 
  -8   3   1        4.95       19.37     18.08 o 
  -7   3   1       32.83       51.83     23.82 o 
  -6   3   1       49.37       42.91     18.50 o 
  -5   3   1       84.20       97.96     16.77 o 
  -4   3   1      859.92      848.38     18.07 o 
  -3   3   1       59.32       62.27     10.37 o 
  -2   3   1      772.97      745.50     14.64 o 
  -1   3   1       41.04       56.36     15.51 o 
   0   3   1        0.84        7.84     17.03 o 
   1   3   1       50.62       59.39     17.92 o 
   2   3   1     1181.05     1157.38     29.78 o 
   3   3   1     2272.79     2278.63     96.09 o 
   4   3   1      860.16      924.73     49.10 o 
   5   3   1      816.61      787.37     52.91 o 
   6   3   1      465.03      459.10     17.31 o 
   7   3   1       16.17       11.09     15.46 o 
   8   3   1       11.50       18.71     18.71 o 
   9   3   1        0.34       25.61     16.57 o 
  -9   4   1        0.11       -4.28     19.58 o 
  -8   4   1      203.13      197.90     17.60 o 
  -7   4   1        0.45       19.24     15.65 o 
  -6   4   1      868.72      914.36     20.78 o 
  -5   4   1        5.85        9.77     17.47 o 
  -4   4   1      835.51      808.78     17.34 o 
  -3   4   1      130.93      129.94     11.65 o 
  -2   4   1      508.59      494.40     13.50 o 
  -1   4   1      781.47      763.28     17.98 o 
   0   4   1      133.87      115.84     14.73 o 
   1   4   1      425.60      446.51     14.95 o 
   2   4   1     1208.10     1260.41     19.79 o 
   3   4   1      234.77      212.55     15.77 o 
   4   4   1      472.74      519.32     23.54 o 
   5   4   1      102.91      103.61     17.61 o 
   6   4   1      125.97      127.61     14.85 o 
   7   4   1        0.14       20.17     16.50 o 
   8   4   1       56.21       67.44     18.75 o 
   9   4   1        5.83       34.37     17.29 o 
  -9   5   1       12.96       34.76     20.02 o 
  -8   5   1       16.82       16.62     17.52 o 
  -7   5   1      119.30      133.27     17.25 o 
  -6   5   1      223.70      229.06     21.10 o 
  -5   5   1      374.56      396.10     15.60 o 
  -4   5   1     1255.82     1204.89     26.41 o 
  -3   5   1     1482.99     1440.92     16.20 o 
  -2   5   1     2630.29     2652.37     33.63 o 
  -1   5   1     1781.29     1753.64     21.43 o 
   0   5   1     2829.71     2935.56     34.14 o 
   1   5   1      223.96      234.78     14.69 o 
   2   5   1     4222.66     4253.06    114.33 o 
   3   5   1       19.68       23.32     14.63 o 
   4   5   1     1819.18     1886.42     91.06 o 
   5   5   1        5.65       25.92     17.51 o 
   6   5   1      210.63      206.31     15.38 o 
   7   5   1        1.02        6.31     16.72 o 
   8   5   1        4.75       22.69     18.16 o 
   9   5   1        2.60        9.31     20.36 o 
  -9   6   1       11.18       35.92     21.59 o 
  -8   6   1      130.64      119.76     19.74 o 
  -7   6   1       25.23       19.38     18.36 o 
  -6   6   1      513.97      533.39     19.16 o 
  -5   6   1       97.16       90.50     16.22 o 
  -4   6   1      586.84      569.17     15.83 o 
  -3   6   1     1234.70     1239.07     19.68 o 
  -2   6   1      465.70      484.63     15.64 o 
  -1   6   1     5579.96     5652.16     46.66 o 
   0   6   1     1846.63     1858.02     20.29 o 
   1   6   1     4759.17     4830.34    102.16 o 
   2   6   1     1015.08     1006.39     16.99 o 
   3   6   1      454.38      447.52     18.14 o 
   4   6   1       33.00       53.17     17.52 o 
   5   6   1       99.55      106.77     17.20 o 
   6   6   1        9.38       21.83     15.23 o 
   7   6   1       30.52       27.38     17.73 o 
   8   6   1        0.00       22.46     28.70 o 
   9   6   1        3.29       35.54     20.52 o 
  -9   7   1       47.13       39.15     22.18 o 
  -8   7   1        2.28        1.82     20.51 o 
  -7   7   1      142.77      133.49     17.79 o 
  -6   7   1       27.63       44.88     17.54 o 
  -5   7   1      604.57      572.60     18.39 o 
  -4   7   1      365.00      365.56     16.51 o 
  -3   7   1     2954.72     2997.54     43.52 o 
  -2   7   1      106.92       96.92     14.70 o 
  -1   7   1      926.61      944.45     18.19 o 
   0   7   1       50.60       73.50     14.42 o 
   1   7   1      971.89     1093.02     18.02 o 
   2   7   1      375.54      348.78     16.17 o 
   3   7   1      382.79      412.47     18.44 o 
   4   7   1      643.04      674.15     31.52 o 
   5   7   1       36.09       27.04     18.55 o 
   6   7   1      102.82      122.72     16.21 o 
   7   7   1       23.05       36.26     17.37 o 
   8   7   1        0.05       21.59     19.73 o 
   9   7   1        0.14        9.21     22.25 o 
  -9   8   1        0.09       31.67     23.30 o 
  -8   8   1       39.62       43.10     20.78 o 
  -7   8   1       12.37       34.81     20.05 o 
  -6   8   1      129.55      115.35     17.52 o 
  -5   8   1      173.78      182.81     17.21 o 
  -4   8   1       64.63       65.33     18.21 o 
  -3   8   1       48.20       48.54     15.42 o 
  -2   8   1      310.94      334.54     16.37 o 
  -1   8   1      558.40      606.66     17.09 o 
   0   8   1      117.54      135.52     14.72 o 
   1   8   1      317.40      303.75     16.57 o 
   2   8   1       12.64       19.06     15.58 o 
   3   8   1      198.49      196.70     18.22 o 
   4   8   1      304.13      293.97     19.10 o 
   5   8   1      167.11      150.05     20.16 o 
   6   8   1       20.11       16.47     16.84 o 
   7   8   1       80.27       98.42     18.48 o 
   8   8   1        2.72        0.41     28.12 o 
  -9   9   1       14.15       20.87     24.35 o 
  -8   9   1        2.08        5.53     22.17 o 
  -7   9   1       51.38       56.53     21.11 o 
  -6   9   1       71.67       72.68     20.30 o 
  -5   9   1       38.73       35.60     18.15 o 
  -4   9   1       42.30       54.98     20.29 o 
  -3   9   1      102.45      113.14     15.80 o 
  -2   9   1       20.10       37.46     16.24 o 
  -1   9   1        6.27        7.37     14.87 o 
   0   9   1        5.81        4.51     14.90 o 
   1   9   1      431.62      413.02     16.73 o 
   2   9   1       21.83       31.01     16.54 o 
   3   9   1     1420.86     1401.88     22.91 o 
   4   9   1      124.77      113.43     20.44 o 
   5   9   1      293.93      307.05     21.70 o 
   6   9   1      102.64      104.23     18.90 o 
   7   9   1      140.84      162.54     20.20 o 
   8   9   1        0.62       -1.09     21.84 o 
  -8  10   1       22.36       20.10     23.98 o 
  -7  10   1       19.02       21.02     22.15 o 
  -6  10   1        3.76        2.21     21.16 o 
  -5  10   1      224.03      208.83     22.43 o 
  -4  10   1      127.32      132.42     25.23 o 
  -3  10   1        2.87        8.03     16.93 o 
  -2  10   1      228.27      210.08     17.67 o 
  -1  10   1      480.49      482.65     17.50 o 
   0  10   1      145.57      125.55     16.19 o 
   1  10   1      161.89      176.18     17.53 o 
   2  10   1      489.13      497.66     19.17 o 
   3  10   1        1.02        4.70     20.12 o 
   4  10   1      401.07      377.48     21.64 o 
   5  10   1       61.96       47.81     21.86 o 
   6  10   1       48.62       50.64     19.73 o 
   7  10   1       34.58       67.24     20.91 o 
   8  10   1        8.12       29.51     23.18 o 
  -8  11   1        3.67       18.35     26.34 o 
  -7  11   1        1.22        4.77     24.32 o 
  -6  11   1       46.36       61.04     24.86 o 
  -5  11   1       41.19       44.09     27.30 o 
  -4  11   1      243.95      236.91     26.88 o 
  -3  11   1     1397.63     1358.70     29.93 o 
  -2  11   1        2.56       16.44     18.84 o 
  -1  11   1       66.13       50.50     18.62 o 
   0  11   1       24.75       47.93     17.31 o 
   1  11   1      177.87      181.89     17.82 o 
   2  11   1       40.11       45.87     18.95 o 
   3  11   1      110.53       92.91     23.54 o 
   4  11   1        2.74        6.56     21.79 o 
   5  11   1        2.25       -4.56     23.28 o 
   6  11   1       61.63       51.10     21.26 o 
   7  11   1       39.63       62.86     22.53 o 
   8  11   1       20.65       29.65     25.12 o 
  -8  12   1        2.71      -23.30     31.87 o 
  -7  12   1       38.82      104.40     32.09 o 
  -6  12   1       22.00       20.32     29.75 o 
  -5  12   1        8.15       20.15     28.53 o 
  -4  12   1      177.94      174.79     27.43 o 
  -3  12   1      175.38      206.46     27.44 o 
  -2  12   1      293.09      289.18     29.79 o 
  -1  12   1      973.07      938.92     20.33 o 
   0  12   1        0.18       10.07     17.95 o 
   1  12   1     1543.88     1541.99     22.78 o 
   2  12   1      171.05      164.11     20.45 o 
   3  12   1       51.43       65.20     22.38 o 
   4  12   1        0.54       10.04     23.56 o 
   5  12   1       67.16      102.22     24.97 o 
   6  12   1       37.91       45.97     21.24 o 
   7  12   1        1.51       -6.84     24.79 o 
  -7  13   1       16.38      -16.89     33.89 o 
  -6  13   1       42.38       32.80     31.37 o 
  -5  13   1        1.54       29.68     29.59 o 
  -4  13   1       13.13       44.58     31.59 o 
  -3  13   1       55.86       48.02     30.52 o 
  -2  13   1      215.19      210.78     21.00 o 
  -1  13   1        9.81       25.07     19.15 o 
   0  13   1      336.39      311.65     20.01 o 
   1  13   1      103.03      114.18     20.66 o 
   2  13   1       24.07       28.08     21.26 o 
   3  13   1       96.31       92.82     24.36 o 
   4  13   1        5.52       24.03     25.37 o 
   5  13   1       34.00       44.80     24.22 o 
   6  13   1       15.74       20.16     25.61 o 
   7  13   1       51.15       65.99     25.05 o 
  -7  14   1        3.92       16.82     36.40 o 
  -6  14   1        2.34       -0.46     32.97 o 
  -5  14   1       50.31       85.34     30.75 o 
  -4  14   1        4.87        4.78     29.67 o 
  -3  14   1        5.75       11.19     28.19 o 
  -2  14   1       77.10       33.59     31.56 o 
  -1  14   1      396.55      360.50     21.89 o 
   0  14   1      107.09      107.33     20.43 o 
   1  14   1       98.89       88.03     21.17 o 
   2  14   1       78.06       65.85     22.74 o 
   3  14   1       13.50       18.38     28.61 o 
   4  14   1      147.96      151.83     30.20 o 
   5  14   1       15.53       42.69     34.75 o 
   6  14   1      111.37      161.12     33.64 o 
   7  14   1        0.05       23.92     36.59 o 
  -6  15   1        5.00       30.35     34.97 o 
  -5  15   1      135.63      136.61     32.46 o 
  -4  15   1       26.49       77.31     34.19 o 
  -3  15   1       34.70       29.73     29.57 o 
  -2  15   1       48.62       53.13     32.55 o 
  -1  15   1       53.48       46.69     30.47 o 
   0  15   1       78.86       93.43     22.49 o 
   1  15   1        5.36        7.62     22.85 o 
   2  15   1       65.61       62.81     25.87 o 
   3  15   1      298.98      275.25     34.56 o 
   4  15   1       36.38       34.09     30.90 o 
   5  15   1       84.10       91.55     32.83 o 
   6  15   1        3.02       13.32     35.04 o 
  -6  16   1       13.06       11.61     36.57 o 
  -5  16   1       44.45       44.35     37.76 o 
  -4  16   1       81.64      106.00     35.68 o 
  -3  16   1      177.68      244.93     34.68 o 
  -2  16   1      139.21      152.67     34.50 o 
  -1  16   1      299.35      313.41     37.41 o 
   0  16   1       59.19       78.88     29.38 o 
   1  16   1      198.59      216.63     29.70 o 
   2  16   1       25.09       27.91     31.97 o 
   3  16   1      165.18      162.31     35.70 o 
   4  16   1        4.92       -1.67     32.65 o 
   5  16   1       35.02       29.64     34.77 o 
   6  16   1        3.54       14.10     37.25 o 
  -5  17   1       53.37      122.37     35.75 o 
  -4  17   1      112.10       98.95     33.94 o 
  -3  17   1       93.80      121.05     36.74 o 
  -2  17   1      308.66      321.71     36.69 o 
  -1  17   1      171.63      165.31     38.73 o 
   0  17   1      385.46      390.92     34.49 o 
   1  17   1      171.85      165.64     32.54 o 
   2  17   1      117.27      136.77     39.21 o 
   3  17   1       40.50       68.21     36.29 o 
   4  17   1       15.02       28.22     34.55 o 
   5  17   1        3.48       28.60     36.59 o 
  -4  18   1       78.38       92.49     35.90 o 
  -3  18   1       88.96      157.26     38.41 o 
  -2  18   1      123.15      155.74     37.13 o 
  -1  18   1       61.67       56.33     40.18 o 
   0  18   1       20.84       37.83     36.79 o 
   1  18   1      138.24      100.60     34.89 o 
   2  18   1       16.38       32.78     37.82 o 
   3  18   1       96.81       88.42     39.28 o 
   4  18   1       13.80       40.21     41.17 o 
  -3  19   1       25.61       55.29     41.12 o 
  -2  19   1        2.35       31.44     43.41 o 
  -1  19   1       22.00       51.25     46.52 o 
   0  19   1       13.32        5.19     39.88 o 
   1  19   1        9.39       37.78     39.54 o 
   2  19   1       27.01       40.93     44.01 o 
   3  19   1        0.99       44.31     45.25 o 
  -2  20   1        1.03       21.85     45.62 o 
  -1  20   1       34.82       45.55     50.08 o 
   0  20   1       18.12       20.09     39.23 o 
   1  20   1       16.20       24.89     52.96 o 
 -10   0   2        5.31       52.90     36.61 o 
  -9   0   2       27.29       42.66     35.87 o 
  -8   0   2        0.55       -0.69     29.39 o 
  -7   0   2      280.32      280.08     30.60 o 
  -6   0   2       18.31        4.12     24.69 o 
  -5   0   2      208.46      182.55     23.20 o 
  -4   0   2     5986.45     6248.24     29.91 o 
  -3   0   2        4.49        3.20     15.02 o 
  -1   0   2     2055.71     2045.47     26.56 o 
   0   0   2     2145.50     2121.28     28.81 o 
   1   0   2     6673.14     6724.42     36.15 o 
   2   0   2      736.13      712.00     23.57 o 
   3   0   2      336.41      330.13     18.73 o 
   4   0   2       71.92       78.92     21.19 o 
   5   0   2       50.87       28.07     22.83 o 
   6   0   2      257.68      281.78     25.17 o 
   7   0   2      203.32      200.66     19.59 o 
   8   0   2       24.30       17.67     21.16 o 
   9   0   2       85.73       87.33     24.95 o 
 -10   1   2        4.64        8.29     26.01 o 
  -9   1   2        1.02       12.50     24.04 o 
  -8   1   2      125.01      125.32     21.13 o 
  -7   1   2        1.79        1.97     19.08 o 
  -6   1   2      309.64      299.21     18.13 o 
  -5   1   2      275.20      268.74     16.65 o 
  -4   1   2     3319.70     3338.71     19.77 o 
  -3   1   2      102.11      100.21     10.52 o 
  -1   1   2     1587.16     1553.89     17.34 o 
   0   1   2    12387.86    11604.71     87.18 o 
   1   1   2      586.47      582.80     12.14 o 
   2   1   2      601.36      574.03     16.10 o 
   3   1   2       98.23       83.71     13.24 o 
   4   1   2       92.89      115.57     15.18 o 
   5   1   2       38.44       41.69     16.08 o 
   6   1   2       41.55       57.14     14.81 o 
   7   1   2       71.30       80.21     12.79 o 
   8   1   2      224.52      228.41     15.36 o 
   9   1   2        0.00       10.99     16.70 o 
 -10   2   2        1.04       23.94     21.71 o 
  -9   2   2        0.01       15.74     22.99 o 
  -8   2   2        3.04       15.40     22.24 o 
  -7   2   2       77.05       69.60     20.30 o 
  -6   2   2       59.52       72.61     16.03 o 
  -5   2   2       34.95       30.17     14.89 o 
  -4   2   2       84.28       80.09     12.95 o 
  -3   2   2        0.17        0.97     10.39 o 
  -2   2   2      234.75      480.10    157.30 o 
  -1   2   2      296.11      258.55     12.48 o 
   0   2   2      114.31       97.97     11.23 o 
   1   2   2       19.19       21.31     11.91 o 
   2   2   2      934.77      890.23     13.76 o 
   3   2   2        0.43       -3.84     20.31 o 
   4   2   2      876.30      857.14     25.31 o 
   5   2   2        7.35        8.56     23.16 o 
   6   2   2      210.50      194.39     14.22 o 
   7   2   2       58.20       80.29     13.85 o 
   8   2   2       67.87       74.56     15.53 o 
   9   2   2       31.11       46.95     18.27 o 
 -10   3   2        6.79       15.60     27.42 o 
  -9   3   2        0.03       21.25     21.30 o 
  -8   3   2       13.97       25.33     20.16 o 
  -7   3   2        7.98       32.42     20.31 o 
  -6   3   2       25.04       35.16     18.60 o 
  -5   3   2       11.70       35.79     15.71 o 
  -4   3   2      165.66      192.18     12.33 o 
  -3   3   2      322.29      316.20     12.66 o 
  -2   3   2        9.77       11.60     10.94 o 
  -1   3   2     1113.38     1116.02     17.07 o 
   0   3   2      923.55      922.71     16.54 o 
   1   3   2     1500.82     1420.27     16.71 o 
   2   3   2     1115.32     1130.16     19.30 o 
   3   3   2     1631.37     1586.55     28.07 o 
   4   3   2      722.50      730.91     27.24 o 
   5   3   2      386.16      406.07     43.31 o 
   6   3   2       33.73       35.02     20.08 o 
   7   3   2        4.36        9.66     13.87 o 
   8   3   2        9.77       13.71     15.14 o 
   9   3   2        0.72        0.63     16.30 o 
  -9   4   2        0.00        9.85     19.47 o 
  -8   4   2        4.05       24.86     22.20 o 
  -7   4   2        6.81       17.95     20.29 o 
  -6   4   2      219.89      224.15     18.01 o 
  -5   4   2       25.33       21.31     17.87 o 
  -4   4   2      550.92      564.59     19.36 o 
  -3   4   2        3.74        2.12     11.47 o 
  -2   4   2        9.93       18.52     11.98 o 
  -1   4   2     1354.85     1350.38     16.98 o 
   0   4   2     1180.36     1185.18     18.02 o 
   1   4   2     2671.04     2542.75     24.41 o 
   2   4   2     1485.77     1462.00     20.64 o 
   3   4   2      153.17      158.82     24.22 o 
   4   4   2      243.06      265.45     25.40 o 
   5   4   2      106.68      119.73     15.91 o 
   6   4   2      122.42      144.78     23.40 o 
   7   4   2      168.48      172.78     15.78 o 
   8   4   2       12.80       41.14     14.75 o 
   9   4   2       74.21       64.74     17.44 o 
  -9   5   2        0.11        7.03     21.64 o 
  -8   5   2       36.28       26.67     18.47 o 
  -7   5   2        1.63       18.58     20.48 o 
  -6   5   2      115.54      130.00     17.70 o 
  -5   5   2       15.38       34.75     18.07 o 
  -4   5   2      186.99      199.98     13.55 o 
  -3   5   2      198.09      190.00     12.82 o 
  -2   5   2       41.83       46.33     13.34 o 
  -1   5   2     1613.90     1589.78     23.66 o 
   0   5   2      990.75      973.72     16.36 o 
   1   5   2     1081.82     1122.83     20.89 o 
   2   5   2      212.53      232.89     16.93 o 
   3   5   2       31.57       47.61     23.56 o 
   4   5   2      131.64      121.94     15.63 o 
   5   5   2       40.13       30.59     18.05 o 
   6   5   2        0.10       11.23     18.56 o 
   7   5   2       21.10        2.56     17.17 o 
   8   5   2        2.71       16.61     14.96 o 
   9   5   2        0.10       28.26     17.54 o 
  -9   6   2        0.16       38.26     21.62 o 
  -8   6   2        1.11       20.13     19.73 o 
  -7   6   2        0.18       18.91     18.19 o 
  -6   6   2       94.56       90.85     17.05 o 
  -5   6   2       12.95       18.72     17.17 o 
  -4   6   2      234.05      226.88     13.68 o 
  -3   6   2      155.68      150.09     12.80 o 
  -2   6   2      143.72      146.19     14.66 o 
  -1   6   2      179.37      214.96     13.68 o 
   0   6   2     1660.43     1709.78     22.98 o 
   1   6   2      821.61      936.12     19.37 o 
   2   6   2      692.15      748.27     14.98 o 
   3   6   2       51.64       49.57     13.63 o 
   4   6   2       32.65       50.42     15.60 o 
   5   6   2       16.44        3.08     17.52 o 
   6   6   2       23.05       19.47     19.95 o 
   7   6   2        3.10       10.60     17.88 o 
   8   6   2        2.42        9.20     15.87 o 
   9   6   2        0.06       -0.23     19.01 o 
  -9   7   2       22.55       25.78     22.38 o 
  -8   7   2        1.53       -1.13     20.25 o 
  -7   7   2        4.59       18.81     18.06 o 
  -6   7   2        1.96       16.10     17.95 o 
  -5   7   2       68.71       63.10     17.35 o 
  -4   7   2       70.23       81.35     13.97 o 
  -3   7   2       81.17       91.60     15.31 o 
  -2   7   2     1394.92     1458.40     18.95 o 
  -1   7   2     1300.97     1344.82     17.21 o 
   0   7   2     3326.61     3544.83     58.55 o 
   1   7   2     1297.94     1267.80     26.27 o 
   2   7   2      655.38      671.05     15.37 o 
   3   7   2      723.47      713.45     17.86 o 
   4   7   2      109.69      119.80     16.31 o 
   5   7   2      534.29      549.53     18.81 o 
   6   7   2       62.32       81.76     20.33 o 
   7   7   2       35.48       21.52     18.85 o 
   8   7   2        2.20        7.09     19.00 o 
  -9   8   2        8.77       12.73     23.41 o 
  -8   8   2       23.81       19.53     20.12 o 
  -7   8   2        0.85       12.92     19.68 o 
  -6   8   2       84.96       82.76     18.96 o 
  -5   8   2       90.40       87.83     17.46 o 
  -4   8   2      202.94      186.49     16.62 o 
  -3   8   2       14.58       18.07     15.40 o 
  -2   8   2        7.05        5.80     15.10 o 
  -1   8   2     1392.67     1495.54     20.32 o 
   0   8   2     1444.24     1488.74     18.52 o 
   1   8   2       82.78       76.78     14.77 o 
   2   8   2     1734.85     1687.94     37.66 o 
   3   8   2       85.86       90.53     15.36 o 
   4   8   2      171.54      158.31     17.44 o 
   5   8   2      151.11      189.13     27.98 o 
   6   8   2       19.50        3.73     21.00 o 
   7   8   2        0.23       23.50     17.68 o 
   8   8   2        4.57       47.34     21.71 o 
  -9   9   2       10.70       37.25     24.70 o 
  -8   9   2        0.01       15.22     22.69 o 
  -7   9   2        0.34       -1.99     21.11 o 
  -6   9   2       10.67       17.69     20.74 o 
  -5   9   2        9.80       25.29     21.35 o 
  -4   9   2       15.17       13.35     15.51 o 
  -3   9   2       25.22       44.47     16.09 o 
  -2   9   2        2.88       13.47     15.34 o 
  -1   9   2      254.84      234.81     15.76 o 
   0   9   2       14.47       17.02     15.10 o 
   1   9   2      434.55      417.96     16.74 o 
   2   9   2      338.74      353.65     16.15 o 
   3   9   2      267.40      271.15     16.25 o 
   4   9   2      319.31      323.01     18.74 o 
   5   9   2      877.06      888.94     60.35 o 
   6   9   2       31.01       53.32     20.42 o 
   7   9   2      345.94      329.91     19.04 o 
   8   9   2        4.07       19.29     26.80 o 
  -8  10   2        7.16       37.77     24.80 o 
  -7  10   2       83.91       80.91     23.58 o 
  -6  10   2        0.15       13.70     23.47 o 
  -5  10   2      450.00      444.25     27.83 o 
  -4  10   2       95.47      105.78     16.28 o 
  -3  10   2      801.46      810.79     18.94 o 
  -2  10   2      249.17      234.77     16.94 o 
  -1  10   2      217.78      219.68     15.55 o 
   0  10   2      766.81      775.52     17.71 o 
   1  10   2      139.56      126.67     16.20 o 
   2  10   2      731.97      736.06     18.80 o 
   3  10   2       74.09       51.94     17.93 o 
   4  10   2       29.51       39.58     20.76 o 
   5  10   2       88.60      122.22     22.23 o 
   6  10   2       89.17       92.00     22.88 o 
   7  10   2      114.09      144.20     22.62 o 
   8  10   2       24.78       53.32     27.71 o 
  -8  11   2       28.91       55.59     28.12 o 
  -7  11   2        5.50       28.83     27.30 o 
  -6  11   2       89.86      107.00     29.27 o 
  -5  11   2      256.70      218.42     28.59 o 
  -4  11   2      368.46      380.52     19.02 o 
  -3  11   2     1381.66     1359.53     27.77 o 
  -2  11   2     1246.79     1191.72     33.87 o 
  -1  11   2      569.94      588.82     18.01 o 
   0  11   2     1161.36     1136.01     20.36 o 
   1  11   2        2.09       16.95     16.33 o 
   2  11   2       63.65       68.59     17.81 o 
   3  11   2        7.75       18.47     17.67 o 
   4  11   2       15.13       47.44     21.75 o 
   5  11   2        0.02        9.96     22.65 o 
   6  11   2       20.89       44.43     24.07 o 
   7  11   2        0.51       10.71     22.39 o 
  -8  12   2        5.28       69.79     36.11 o 
  -7  12   2       99.10      148.94     32.58 o 
  -6  12   2       27.55       39.99     29.98 o 
  -5  12   2      112.27      133.43     28.85 o 
  -4  12   2        8.95       21.64     18.88 o 
  -3  12   2      928.72      937.85     20.18 o 
  -2  12   2        3.95       19.66     18.55 o 
  -1  12   2     2578.90     2521.47     28.12 o 
   0  12   2       15.99       29.23     18.31 o 
   1  12   2      500.47      485.42     18.69 o 
   2  12   2       25.17       33.29     18.48 o 
   3  12   2      132.04      126.88     19.18 o 
   4  12   2        3.61        6.22     22.58 o 
   5  12   2       47.19       41.29     25.01 o 
   6  12   2       11.42       47.81     26.25 o 
   7  12   2       35.60       68.39     23.67 o 
  -7  13   2       18.88       48.34     33.83 o 
  -6  13   2       71.30       76.99     27.21 o 
  -5  13   2        0.50       48.36     29.65 o 
  -4  13   2      126.74      112.12     28.46 o 
  -3  13   2      179.92      178.98     20.09 o 
  -2  13   2       83.29       87.94     19.35 o 
  -1  13   2       21.04       14.66     18.48 o 
   0  13   2        3.81       11.29     19.34 o 
   1  13   2        0.14        0.17     18.42 o 
   2  13   2       20.26       50.33     20.95 o 
   3  13   2      494.79      480.61     22.05 o 
   4  13   2        6.16        9.67     24.04 o 
   5  13   2       70.06      101.00     25.63 o 
   6  13   2        0.37       30.21     23.82 o 
   7  13   2        0.63       -4.33     25.89 o 
  -7  14   2       66.24       43.71     35.97 o 
  -6  14   2        1.12      -35.80     33.20 o 
  -5  14   2        5.32       14.71     31.13 o 
  -4  14   2        0.01       19.56     29.13 o 
  -3  14   2        9.47       46.15     20.88 o 
  -2  14   2       96.41       88.78     21.47 o 
  -1  14   2       41.75       41.27     21.91 o 
   0  14   2      139.88      130.04     20.57 o 
   1  14   2      181.58      160.95     20.82 o 
   2  14   2      122.04      119.21     21.93 o 
   3  14   2      263.34      251.97     25.12 o 
   4  14   2      149.51      152.60     26.29 o 
   5  14   2       15.39       18.50     27.11 o 
   6  14   2       31.38       43.93     26.18 o 
  -6  15   2        5.79      -10.27     33.63 o 
  -5  15   2       11.50       52.42     35.63 o 
  -4  15   2       28.62       38.55     30.52 o 
  -3  15   2       24.26       30.93     33.16 o 
  -2  15   2       84.75       87.47     27.97 o 
  -1  15   2        9.67       16.03     21.87 o 
   0  15   2      169.56      194.35     21.73 o 
   1  15   2      186.22      183.47     22.39 o 
   2  15   2       41.44       75.72     23.79 o 
   3  15   2      282.07      303.85     28.89 o 
   4  15   2        2.67       25.31     27.79 o 
   5  15   2       54.31       88.27     30.12 o 
   6  15   2        2.41       42.85     36.02 o 
  -6  16   2        0.55       37.79     36.06 o 
  -5  16   2       59.38        7.77     34.01 o 
  -4  16   2       12.20       46.57     31.66 o 
  -3  16   2       32.27       60.73     34.58 o 
  -2  16   2       52.34       56.40     23.32 o 
  -1  16   2       18.61       26.11     25.10 o 
   0  16   2       45.40       45.62     20.52 o 
   1  16   2        1.59        8.15     23.55 o 
   2  16   2       29.41       37.56     25.26 o 
   3  16   2        5.00      -12.20     30.54 o 
   4  16   2       24.77       48.15     37.08 o 
   5  16   2        1.36       12.73     35.00 o 
  -5  17   2       21.97        2.97     35.63 o 
  -4  17   2        2.16       25.62     37.54 o 
  -3  17   2        0.83       22.27     36.44 o 
  -2  17   2       10.33        4.61     35.09 o 
  -1  17   2        4.39        5.50     26.47 o 
   0  17   2        2.69       16.73     22.36 o 
   1  17   2       34.26       43.11     24.86 o 
   2  17   2        4.35       21.66     27.15 o 
   3  17   2       65.78       82.56     40.96 o 
   4  17   2        1.03       27.44     35.09 o 
   5  17   2       10.65       42.69     37.72 o 
  -4  18   2        5.98        8.19     36.17 o 
  -3  18   2       75.07      127.34     38.38 o 
  -2  18   2       46.97       44.44     40.84 o 
  -1  18   2       81.25       93.69     44.30 o 
   0  18   2      102.84       88.76     30.64 o 
   1  18   2       10.05       40.79     27.25 o 
   2  18   2       30.74       49.14     35.40 o 
   3  18   2        1.45      -20.01     39.72 o 
   4  18   2       18.04       63.97     42.11 o 
  -3  19   2       25.51       39.98     40.65 o 
  -2  19   2        2.31        3.14     43.51 o 
  -1  19   2        0.07        0.75     43.41 o 
   0  19   2       64.12       66.54     34.33 o 
   1  19   2      113.72       88.29     30.42 o 
   2  19   2       77.62       99.90     44.51 o 
   3  19   2       98.32       91.97     41.98 o 
  -1  20   2       73.29       70.06     46.26 o 
   0  20   2      212.59      205.14     50.89 o 
   1  20   2        2.35       12.85     34.77 o 
 -10   1   3        0.33       21.60     25.76 o 
  -9   1   3        8.03       32.54     22.54 o 
  -8   1   3        2.76        0.57     20.87 o 
  -7   1   3       38.17       50.91     19.84 o 
  -6   1   3      444.94      437.63     19.24 o 
  -5   1   3       81.62       86.65     12.99 o 
  -4   1   3     5182.26     5215.33     48.04 o 
  -3   1   3       10.33       10.59     10.61 o 
  -2   1   3     3579.89     3544.52     18.84 o 
  -1   1   3      910.11      859.08     13.13 o 
   0   1   3      778.65      764.65     12.67 o 
   1   1   3       61.17       63.52     10.31 o 
   2   1   3      578.72      538.63     12.87 o 
   3   1   3      205.90      238.27     15.46 o 
   4   1   3        0.24       12.31     15.35 o 
   5   1   3       55.46       73.61     16.86 o 
   6   1   3        0.08       -9.81     16.84 o 
   7   1   3        4.33       -1.20     15.38 o 
   8   1   3       11.41       31.42     14.80 o 
   9   1   3        0.08       33.55     17.26 o 
 -10   2   3        0.06        1.70     27.44 o 
  -9   2   3        7.97       20.01     23.78 o 
  -8   2   3        6.96       23.21     20.68 o 
  -7   2   3        3.35       -2.18     29.68 o 
  -6   2   3      158.44      157.87     17.78 o 
  -5   2   3      199.76      200.38     13.69 o 
  -4   2   3      662.80      694.86     12.97 o 
  -3   2   3      565.81      552.23     12.17 o 
  -2   2   3     1608.10     1621.17     15.05 o 
  -1   2   3     3278.77     3156.39     19.70 o 
   0   2   3     1217.36     1221.54     13.98 o 
   1   2   3     7004.03     6754.43     23.03 o 
   2   2   3     1567.03     1676.81     16.04 o 
   3   2   3     1645.81     1596.51     19.15 o 
   4   2   3      856.33      892.93     21.66 o 
   5   2   3       26.41       35.42     16.67 o 
   6   2   3      186.90      185.92     17.10 o 
   7   2   3       32.28       41.09     16.08 o 
   8   2   3       73.19       70.19     15.61 o 
   9   2   3       14.86       35.06     17.54 o 
 -10   3   3        4.01       35.34     27.60 o 
  -9   3   3        6.01       -0.11     22.97 o 
  -8   3   3       66.52       79.70     24.16 o 
  -7   3   3        7.56       46.02     25.65 o 
  -6   3   3        1.06       10.36     18.33 o 
  -5   3   3        6.18       24.34     12.64 o 
  -4   3   3      791.45      794.99     12.96 o 
  -3   3   3      277.39      269.83     11.23 o 
  -2   3   3       78.83       75.77     10.18 o 
  -1   3   3     1598.21     1546.66     14.93 o 
   0   3   3      744.96      758.13     12.47 o 
   1   3   3       17.88       37.97     12.01 o 
   2   3   3     2928.99     3025.59     31.58 o 
   3   3   3      125.30      116.90     14.94 o 
   4   3   3     1149.31     1131.84     27.81 o 
   5   3   3        0.00       -6.90     16.99 o 
   6   3   3      453.61      458.69     30.66 o 
   7   3   3        2.78       -3.75     16.08 o 
   8   3   3       91.95       91.19     14.92 o 
   9   3   3        7.56       25.85     18.13 o 
  -9   4   3        7.19       10.30     24.36 o 
  -8   4   3      143.30      118.48     22.34 o 
  -7   4   3       30.09       52.06     20.06 o 
  -6   4   3      297.13      288.61     19.17 o 
  -5   4   3       21.93       11.28     13.99 o 
  -4   4   3      908.47      875.77     15.27 o 
  -3   4   3       19.42       23.04     11.74 o 
  -2   4   3       27.30       17.94     10.97 o 
  -1   4   3       11.91        9.38     11.44 o 
   0   4   3      190.70      188.74     12.87 o 
   1   4   3     1820.47     1862.93     17.46 o 
   2   4   3      471.64      457.31     13.19 o 
   3   4   3      720.11      747.94     13.88 o 
   4   4   3       46.41       71.42     14.98 o 
   5   4   3        5.02      -11.20     17.40 o 
   6   4   3       61.42       70.79     14.65 o 
   7   4   3        0.84       -3.93     16.72 o 
   8   4   3        7.16       17.04     16.13 o 
   9   4   3        3.88        8.64     17.67 o 
  -9   5   3       22.12       40.99     20.47 o 
  -8   5   3       83.89      108.91     23.39 o 
  -7   5   3       66.90       62.42     18.84 o 
  -6   5   3       45.29       58.41     19.68 o 
  -5   5   3      456.86      440.73     15.47 o 
  -4   5   3       46.20       54.16     13.79 o 
  -3   5   3     1314.35     1295.63     14.78 o 
  -2   5   3       11.96       15.32     12.36 o 
  -1   5   3      474.70      498.89     13.25 o 
   0   5   3     1322.33     1345.95     16.25 o 
   1   5   3      108.99      135.02     12.87 o 
   2   5   3      810.38      823.80     15.02 o 
   3   5   3       63.17       62.98     12.80 o 
   4   5   3      234.14      212.01     26.77 o 
   5   5   3       50.18       55.88     15.05 o 
   6   5   3       51.07       24.82     16.10 o 
   7   5   3      119.78      121.13     16.72 o 
   8   5   3        5.28       12.86     16.14 o 
  -9   6   3       32.88       45.01     25.23 o 
  -8   6   3       82.98       66.47     19.93 o 
  -7   6   3      109.75      114.42     19.98 o 
  -6   6   3      339.44      340.78     21.00 o 
  -5   6   3      297.62      288.82     15.73 o 
  -4   6   3      311.88      322.44     14.14 o 
  -3   6   3        3.02        5.84     13.29 o 
  -2   6   3      199.48      196.84     13.58 o 
  -1   6   3      968.90     1047.05     16.15 o 
   0   6   3     1350.28     1360.26     16.91 o 
   1   6   3      182.68      212.87     13.61 o 
   2   6   3      594.83      647.34     14.24 o 
   3   6   3       17.73       22.19     17.47 o 
   4   6   3       11.60       19.40     26.09 o 
   5   6   3       12.91       11.65     17.34 o 
   6   6   3       44.40       57.50     15.99 o 
   7   6   3        7.55        3.47     16.42 o 
   8   6   3       34.85       58.20     16.69 o 
  -9   7   3       14.72        6.57     22.71 o 
  -8   7   3       52.64       60.80     20.67 o 
  -7   7   3       64.89       52.85     18.14 o 
  -6   7   3        1.83       10.45     18.26 o 
  -5   7   3      623.91      607.97     17.46 o 
  -4   7   3       56.21       61.68     14.19 o 
  -3   7   3      663.69      670.34     25.85 o 
  -2   7   3      786.85      812.04     17.42 o 
  -1   7   3       14.75       30.46     14.30 o 
   0   7   3       23.06       38.16     14.20 o 
   1   7   3        9.40       10.63     13.83 o 
   2   7   3      339.84      302.15     17.62 o 
   3   7   3        0.02        0.52     18.17 o 
   4   7   3       29.32       39.33     18.10 o 
   5   7   3        8.15       24.29     19.44 o 
   6   7   3        3.88       38.72     15.75 o 
   7   7   3        3.08       -6.97     17.05 o 
   8   7   3        1.78       44.29     15.69 o 
  -9   8   3       23.10       -7.80     24.01 o 
  -8   8   3        0.06       18.80     21.88 o 
  -7   8   3       73.43       61.41     20.61 o 
  -6   8   3        4.09       -1.42     20.05 o 
  -5   8   3       54.41       73.22     15.46 o 
  -4   8   3        0.82        0.86     16.29 o 
  -3   8   3       44.35       48.40     15.98 o 
  -2   8   3       54.48       60.51     15.79 o 
  -1   8   3     1294.47     1311.40     20.23 o 
   0   8   3       71.62       60.34     12.19 o 
   1   8   3     1849.39     1916.90     37.92 o 
   2   8   3       50.52       49.52     14.69 o 
   3   8   3      683.06      674.70     43.20 o 
   4   8   3      123.49      101.58     18.92 o 
   5   8   3      519.74      501.74     24.57 o 
   6   8   3        7.76       39.85     19.68 o 
   7   8   3      118.56      128.32     18.65 o 
   8   8   3        0.24       12.89     17.96 o 
  -9   9   3        0.46       35.69     25.51 o 
  -8   9   3        0.27        1.35     23.55 o 
  -7   9   3       35.32       28.92     22.24 o 
  -6   9   3      209.12      193.77     20.47 o 
  -5   9   3        2.75        4.11     26.89 o 
  -4   9   3      769.43      778.29     24.29 o 
  -3   9   3      316.72      319.35     17.10 o 
  -2   9   3      444.32      430.05     16.97 o 
  -1   9   3        0.03       -6.18     15.09 o 
   0   9   3      661.53      653.33     14.67 o 
   1   9   3        1.56        3.62     12.61 o 
   2   9   3     1255.53     1268.55     30.05 o 
   3   9   3       95.60       93.84     15.51 o 
   4   9   3      149.71      193.75     29.37 o 
   5   9   3       54.47       79.60     21.28 o 
   6   9   3        0.49        7.43     22.56 o 
   7   9   3       56.88       69.19     17.79 o 
   8   9   3       11.40       17.74     18.96 o 
  -8  10   3       14.06       26.46     23.42 o 
  -7  10   3       10.57       36.03     25.07 o 
  -6  10   3       85.52       74.77     28.49 o 
  -5  10   3      916.86      920.13     20.54 o 
  -4  10   3        1.50       14.78     17.71 o 
  -3  10   3     1065.70     1054.40     19.18 o 
  -2  10   3       27.21       21.04     17.38 o 
  -1  10   3      247.32      260.87     15.68 o 
   0  10   3        9.30       24.85     14.16 o 
   1  10   3     1314.71     1334.49     29.23 o 
   2  10   3       51.53       50.28     16.14 o 
   3  10   3      226.77      244.67     17.22 o 
   4  10   3      169.75      168.90     20.17 o 
   5  10   3       17.92       47.41     21.48 o 
   6  10   3        7.53       22.65     23.19 o 
   7  10   3       15.21       40.89     18.77 o 
   8  10   3        0.06       18.40     21.16 o 
  -8  11   3       12.18        3.37     34.88 o 
  -7  11   3       63.12       50.56     31.73 o 
  -6  11   3       25.49       35.31     29.69 o 
  -5  11   3      244.64      223.71     18.36 o 
  -4  11   3        2.66       17.86     18.19 o 
  -3  11   3        3.82       11.34     17.52 o 
  -2  11   3      134.67      144.36     17.35 o 
  -1  11   3       55.50       57.54     16.25 o 
   0  11   3      248.04      251.28     15.37 o 
   1  11   3        5.32       -0.07     16.75 o 
   2  11   3      226.65      218.12     17.56 o 
   3  11   3      312.98      308.37     18.58 o 
   4  11   3       77.94       67.74     21.83 o 
   5  11   3       38.02       31.97     22.48 o 
   6  11   3       15.96       19.49     21.72 o 
   7  11   3        1.46        1.76     18.65 o 
  -8  12   3        9.37       40.54     36.24 o 
  -7  12   3        6.58       48.05     28.09 o 
  -6  12   3       17.33       30.79     30.51 o 
  -5  12   3        0.06        5.15     19.75 o 
  -4  12   3      101.33      159.61     50.81 o 
  -3  12   3      435.66      477.86     21.43 o 
  -2  12   3       16.78       37.54     20.89 o 
  -1  12   3     1268.06     1267.69     20.43 o 
   0  12   3      119.40      117.60     15.67 o 
   1  12   3       44.40       51.02     15.10 o 
   2  12   3        0.00        8.82     18.67 o 
   3  12   3        0.48       16.90     17.72 o 
   4  12   3       81.06      102.73     22.74 o 
   5  12   3       64.11       41.71     24.08 o 
   6  12   3       27.72       13.05     25.74 o 
   7  12   3        0.66        3.87     20.34 o 
  -7  13   3        2.76      -24.36     34.01 o 
  -6  13   3       48.80       77.07     31.45 o 
  -5  13   3       73.07       75.95     19.40 o 
  -4  13   3       73.22       68.16     20.81 o 
  -3  13   3      578.46      583.33     23.48 o 
  -2  13   3       28.75       20.87     19.70 o 
  -1  13   3      547.97      499.61     21.84 o 
   0  13   3       49.72       59.60     16.79 o 
   1  13   3      114.57      101.32     16.51 o 
   2  13   3      109.36      114.19     19.34 o 
   3  13   3       12.82       25.19     19.36 o 
   4  13   3       74.40       95.11     23.43 o 
   5  13   3        6.59       13.70     24.68 o 
   6  13   3       33.68       57.94     32.16 o 
  -7  14   3        3.09      -36.23     35.73 o 
  -6  14   3        2.98       -6.43     32.40 o 
  -5  14   3       23.64        7.35     30.70 o 
  -4  14   3        1.65       27.82     21.35 o 
  -3  14   3      189.39      184.99     21.14 o 
  -2  14   3        2.52       16.83     37.12 o 
  -1  14   3      246.63      239.61     21.93 o 
   0  14   3        3.96        6.49     18.61 o 
   1  14   3      502.92      481.20     18.33 o 
   2  14   3        1.99        4.03     20.53 o 
   3  14   3      283.49      283.41     22.23 o 
   4  14   3       22.45       15.23     26.66 o 
   5  14   3       65.56       83.21     36.30 o 
   6  14   3       12.47       -4.41     22.21 o 
  -6  15   3        0.57      -10.44     33.72 o 
  -5  15   3       90.47       73.94     32.14 o 
  -4  15   3       12.43       35.44     23.14 o 
  -3  15   3      295.57      302.68     22.05 o 
  -2  15   3       63.33       47.82     22.51 o 
  -1  15   3       41.57       62.32     22.51 o 
   0  15   3       66.12       69.38     19.08 o 
   1  15   3       41.16       40.09     18.48 o 
   2  15   3      141.47      150.50     22.83 o 
   3  15   3       10.76       22.28     22.87 o 
   4  15   3      137.03      145.90     26.94 o 
   5  15   3        8.81       33.44     30.50 o 
   6  15   3       38.83       38.42     26.62 o 
  -6  16   3       77.67       51.12     36.23 o 
  -5  16   3        2.59      -21.08     33.81 o 
  -4  16   3      158.74      180.10     32.58 o 
  -3  16   3       13.99       47.02     25.13 o 
  -2  16   3      137.29      142.17     22.25 o 
  -1  16   3        0.02        1.72     24.24 o 
   0  16   3       30.24       26.69     20.54 o 
   1  16   3      147.53      130.00     19.96 o 
   2  16   3        2.24       11.26     19.24 o 
   3  16   3       46.14       51.66     24.51 o 
   4  16   3        9.11       24.25     31.11 o 
   5  16   3        0.08       28.00     24.68 o 
  -5  17   3       68.02       31.78     40.55 o 
  -4  17   3        8.51       13.39     33.96 o 
  -3  17   3       97.62      105.50     23.75 o 
  -2  17   3        0.68        4.67     23.00 o 
  -1  17   3      141.43      114.29     27.00 o 
   0  17   3       15.09       39.09     22.03 o 
   1  17   3       60.71       65.87     21.89 o 
   2  17   3       12.11        9.29     21.42 o 
   3  17   3        2.18        9.94     23.70 o 
   4  17   3        4.75       -7.50     24.57 o 
  -4  18   3       57.33       63.39     41.05 o 
  -3  18   3       72.48       91.69     39.22 o 
  -2  18   3       13.41       39.52     25.71 o 
  -1  18   3        9.46       49.91     25.72 o 
   0  18   3        1.73        8.92     25.17 o 
   1  18   3        1.06        4.31     23.43 o 
   2  18   3        0.26        6.91     24.76 o 
   3  18   3        0.01       27.47     27.27 o 
  -3  19   3       27.18       38.36     41.44 o 
  -2  19   3        6.91       64.98     43.97 o 
  -1  19   3       36.73       21.75     30.03 o 
   0  19   3       12.51       33.75     29.98 o 
   1  19   3       23.40       28.68     25.73 o 
   2  19   3        1.68       19.87     26.30 o 
   0  20   3        0.86        4.06     51.18 o 
 -10   0   4       21.70       21.71     41.26 o 
  -9   0   4        2.08       13.57     32.12 o 
  -8   0   4       39.32       51.37     29.89 o 
  -7   0   4        3.10       22.23     26.73 o 
  -6   0   4        2.42       35.74     30.91 o 
  -5   0   4       62.43       67.96     16.31 o 
  -4   0   4      655.95      635.41     17.65 o 
  -3   0   4      351.63      332.47     15.63 o 
  -2   0   4      509.59      538.44     16.59 o 
  -1   0   4      190.24      183.85     15.09 o 
   0   0   4     2550.58     2506.42     21.53 o 
   1   0   4      732.91      740.18     15.54 o 
   2   0   4        9.03        7.85     13.05 o 
   3   0   4     1431.33     1469.65     26.96 o 
   4   0   4        0.11        7.54     23.18 o 
   5   0   4      895.76      861.34     27.26 o 
   6   0   4      332.80      322.05     27.13 o 
   7   0   4      112.45      139.55     28.62 o 
   8   0   4       58.93       45.55     39.52 o 
   9   0   4        3.70       26.11     23.52 o 
 -10   1   4        5.14       24.50     25.96 o 
  -9   1   4       23.20       13.36     24.10 o 
  -8   1   4        7.27       18.04     21.80 o 
  -7   1   4        4.49       17.35     19.85 o 
  -6   1   4     1018.17      976.03     16.48 o 
  -5   1   4        1.84        7.77     11.71 o 
  -4   1   4     6279.95     6428.55     31.93 o 
  -3   1   4      554.94      549.76     12.09 o 
  -2   1   4      219.45      242.68     11.07 o 
  -1   1   4      574.15      608.67     11.78 o 
   0   1   4        0.89       -2.16      9.91 o 
   1   1   4       46.03       19.98      9.58 o 
   2   1   4      428.81      482.42     10.81 o 
   3   1   4       14.11        1.84     14.19 o 
   4   1   4      411.71      388.13     17.24 o 
   5   1   4      138.81      124.50     17.71 o 
   6   1   4      339.90      323.77     36.33 o 
   7   1   4      198.82      199.68     20.48 o 
   8   1   4        8.56       -5.57     15.93 o 
 -10   2   4       11.23       43.04     27.69 o 
  -9   2   4        4.51       20.04     23.95 o 
  -8   2   4       63.22       70.82     22.17 o 
  -7   2   4       31.62       46.97     20.27 o 
  -6   2   4      349.27      347.75     16.28 o 
  -5   2   4      116.27      110.37     12.42 o 
  -4   2   4     2040.18     2088.07     20.78 o 
  -3   2   4       86.02       78.90     10.96 o 
  -2   2   4      209.61      220.97     11.19 o 
  -1   2   4       36.15       29.50     10.20 o 
   0   2   4     2503.61     2487.11     16.52 o 
   1   2   4      392.83      401.63     11.21 o 
   2   2   4     1641.56     1691.14     14.79 o 
   3   2   4       20.20       32.84     11.97 o 
   4   2   4      668.29      676.36     18.99 o 
   5   2   4       78.89       97.10     17.72 o 
   6   2   4      281.64      256.30     19.37 o 
   7   2   4       16.77       10.14     16.83 o 
   8   2   4       18.81       18.74     15.06 o 
 -10   3   4       12.25       -7.73     27.85 o 
  -9   3   4        0.14      -21.20     40.14 o 
  -8   3   4      112.97      120.66     22.28 o 
  -7   3   4        3.62       11.32     20.33 o 
  -6   3   4      390.41      396.24     15.05 o 
  -5   3   4       78.74       77.27     11.97 o 
  -4   3   4       95.94       96.95     11.59 o 
  -3   3   4      367.02      375.85     11.57 o 
  -2   3   4      113.53      103.09     10.88 o 
  -1   3   4     1079.93     1044.13     12.94 o 
   0   3   4      536.09      494.72     11.22 o 
   1   3   4      748.77      737.98     11.98 o 
   2   3   4       38.05       44.30     11.68 o 
   3   3   4      435.54      413.89     16.73 o 
   4   3   4      275.72      275.58     15.89 o 
   5   3   4      200.75      182.91     18.29 o 
   6   3   4      271.36      239.65     19.53 o 
   7   3   4       54.95       51.45     16.06 o 
   8   3   4       27.23       40.53     16.22 o 
  -9   4   4        3.31       37.67     24.66 o 
  -8   4   4       79.29       83.91     20.54 o 
  -7   4   4       36.45       24.38     18.78 o 
  -6   4   4       60.29       66.69     14.47 o 
  -5   4   4      396.71      396.48     14.35 o 
  -4   4   4       23.62       23.97     12.33 o 
  -3   4   4      429.47      451.02     12.28 o 
  -2   4   4      597.26      592.28     12.26 o 
  -1   4   4      665.21      631.64     12.49 o 
   0   4   4     1015.08     1002.13     12.75 o 
   1   4   4     1506.55     1459.83     15.55 o 
   2   4   4      416.81      411.93     13.34 o 
   3   4   4      323.70      325.65     13.56 o 
   4   4   4        3.43       11.16     20.51 o 
   5   4   4       17.49       21.96     17.86 o 
   6   4   4       38.24       34.43     20.53 o 
   7   4   4       64.91       57.34     17.16 o 
   8   4   4        6.31        8.32     19.42 o 
  -9   5   4        0.47        6.42     25.14 o 
  -8   5   4       18.87       29.54     23.68 o 
  -7   5   4        1.62       29.37     21.57 o 
  -6   5   4       63.20       67.51     15.83 o 
  -5   5   4       40.72       37.63     14.65 o 
  -4   5   4       13.76       19.71     12.04 o 
  -3   5   4     1227.31     1208.96     13.91 o 
  -2   5   4      612.34      608.15     13.41 o 
  -1   5   4     1543.03     1608.09     14.80 o 
   0   5   4      674.27      676.44     14.03 o 
   1   5   4       18.62       14.61     12.14 o 
   2   5   4       21.69       27.32     12.41 o 
   3   5   4       82.28       78.57     13.18 o 
   4   5   4      100.36      109.73     18.16 o 
   5   5   4      171.88      135.96     18.45 o 
   6   5   4       36.14       37.88     15.31 o 
   7   5   4        4.37       19.10     16.49 o 
   8   5   4        1.40       25.74     18.82 o 
  -9   6   4        0.25       16.57     22.13 o 
  -8   6   4       10.05       28.77     23.69 o 
  -7   6   4        0.02       20.73     22.53 o 
  -6   6   4        0.26        0.98     16.31 o 
  -5   6   4        4.63       -1.57     15.27 o 
  -4   6   4      498.03      498.97     15.66 o 
  -3   6   4      225.65      211.81     13.69 o 
  -2   6   4     2488.70     2596.20     22.91 o 
  -1   6   4      439.21      441.65     13.62 o 
   0   6   4      697.56      769.81     14.54 o 
   1   6   4      104.69       92.40     13.06 o 
   2   6   4        1.59        8.82     12.68 o 
   3   6   4      130.22      148.28     14.78 o 
   4   6   4       83.39       97.18     17.62 o 
   5   6   4        2.25        0.20     18.54 o 
   6   6   4        0.79       19.27     15.48 o 
   7   6   4       11.42       -2.75     17.63 o 
   8   6   4       23.43       29.34     19.37 o 
  -9   7   4        1.52        2.78     23.24 o 
  -8   7   4        0.76        1.67     19.55 o 
  -7   7   4       12.46       27.76     23.23 o 
  -6   7   4        6.11       -1.77     16.86 o 
  -5   7   4      127.83      133.63     15.17 o 
  -4   7   4        0.47       19.28     15.25 o 
  -3   7   4      611.42      624.94     14.79 o 
  -2   7   4      427.98      408.13     15.44 o 
  -1   7   4      127.91      119.30     14.11 o 
   0   7   4     1156.86     1161.42     15.92 o 
   1   7   4      420.23      412.62     13.63 o 
   2   7   4       80.03       88.45     14.30 o 
   3   7   4      300.63      282.97     14.98 o 
   4   7   4        6.07       26.74     18.55 o 
   5   7   4       13.27       22.42     16.05 o 
   6   7   4       13.16       32.34     16.78 o 
   7   7   4       24.29       40.64     18.52 o 
   8   7   4       12.65       41.42     20.58 o 
  -9   8   4       10.54      -21.33     24.08 o 
  -8   8   4        0.71       13.49     20.59 o 
  -7   8   4      155.78      126.20     21.39 o 
  -6   8   4        0.58        9.30     15.41 o 
  -5   8   4      125.95      145.14     17.15 o 
  -4   8   4       83.54       95.42     17.04 o 
  -3   8   4      217.96      198.86     16.93 o 
  -2   8   4     1144.66     1170.97     17.90 o 
  -1   8   4      949.71      932.25     16.55 o 
   0   8   4     1277.82     1270.27     17.67 o 
   1   8   4      911.77      888.38     15.84 o 
   2   8   4      263.96      257.74     14.61 o 
   3   8   4     1101.31     1079.01     21.04 o 
   4   8   4       51.51       57.78     15.48 o 
   5   8   4      449.39      425.43     17.24 o 
   6   8   4        3.30       11.94     17.44 o 
   7   8   4        3.97       21.61     18.81 o 
   8   8   4        0.03      -25.98     19.46 o 
  -9   9   4        5.36       25.63     26.75 o 
  -8   9   4        0.18       25.71     22.16 o 
  -7   9   4       73.28       40.09     23.59 o 
  -6   9   4       18.48        3.63     18.03 o 
  -5   9   4       99.77      110.92     18.78 o 
  -4   9   4      150.88      154.26     16.65 o 
  -3   9   4      166.82      181.03     17.02 o 
  -2   9   4     1013.40      991.03     18.61 o 
  -1   9   4       74.34       82.35     15.70 o 
   0   9   4      717.11      702.26     16.83 o 
   1   9   4       57.71       71.91     14.83 o 
   2   9   4        4.32       11.42     15.69 o 
   3   9   4     1324.19     1315.40     29.20 o 
   4   9   4       47.15       44.21     15.91 o 
   5   9   4      536.07      563.31     27.32 o 
   6   9   4        2.48       15.13     17.89 o 
   7   9   4        4.30       32.41     18.48 o 
  -8  10   4        0.30       10.35     27.90 o 
  -7  10   4      167.98      147.21     31.45 o 
  -6  10   4        0.28       -1.33     20.20 o 
  -5  10   4      363.80      352.68     18.04 o 
  -4  10   4       34.35       88.36     29.16 o 
  -3  10   4      123.94      134.21     17.57 o 
  -2  10   4        6.48       20.59     16.91 o 
  -1  10   4        7.54        7.65     14.99 o 
   0  10   4      529.47      533.78     14.82 o 
   1  10   4       24.63       13.96     13.86 o 
   2  10   4      231.22      249.01     14.52 o 
   3  10   4        1.13       22.74     13.85 o 
   4  10   4        2.34       37.81     16.28 o 
   5  10   4        8.96       19.49     17.24 o 
   6  10   4        8.32       12.61     18.53 o 
   7  10   4       37.41       19.79     19.65 o 
  -8  11   4        8.08      -50.08     34.74 o 
  -7  11   4        0.82       31.58     27.61 o 
  -6  11   4        0.07        1.94     20.40 o 
  -5  11   4        3.47       -5.09     19.34 o 
  -4  11   4       69.98       72.69     18.66 o 
  -3  11   4       14.99       12.68     17.88 o 
  -2  11   4      231.04      227.95     18.13 o 
  -1  11   4       23.56       21.36     15.30 o 
   0  11   4       33.73       32.96     14.01 o 
   1  11   4       18.72       23.70     15.24 o 
   2  11   4      138.49      144.40     14.82 o 
   3  11   4        9.15       18.24     14.33 o 
   4  11   4      394.70      357.47     17.53 o 
   5  11   4      133.02      107.09     18.45 o 
   6  11   4      156.91      163.61     19.82 o 
   7  11   4       39.44       23.12     20.96 o 
  -8  12   4       42.33       55.71     36.13 o 
  -7  12   4       11.25       30.59     32.55 o 
  -6  12   4       89.31       99.06     21.34 o 
  -5  12   4      363.24      366.92     26.27 o 
  -4  12   4      129.46      111.43     19.48 o 
  -3  12   4      253.89      252.86     19.01 o 
  -2  12   4       24.70       26.85     19.03 o 
  -1  12   4        0.97       13.77     16.17 o 
   0  12   4       54.09       47.44     15.61 o 
   1  12   4      109.83       91.28     15.30 o 
   2  12   4       48.96       40.08     15.23 o 
   3  12   4        4.67        7.10     14.98 o 
   4  12   4       22.62        7.08     17.48 o 
   5  12   4      111.32      126.96     19.03 o 
   6  12   4       68.23       66.10     20.46 o 
   7  12   4       27.19       25.87     28.32 o 
  -7  13   4       10.82        4.56     34.29 o 
  -6  13   4        1.44        0.24     31.73 o 
  -5  13   4       34.78       55.77     30.83 o 
  -4  13   4        6.37       21.09     20.03 o 
  -3  13   4      379.58      344.68     20.20 o 
  -2  13   4        4.30       28.91     18.66 o 
  -1  13   4       11.45       15.76     19.16 o 
   0  13   4        7.29       25.54     16.50 o 
   1  13   4      488.11      464.34     17.32 o 
   2  13   4       12.35       10.28     16.43 o 
   3  13   4       47.40       71.33     16.40 o 
   4  13   4        2.41       19.76     18.36 o 
   5  13   4       46.06       66.20     19.61 o 
   6  13   4        7.16       21.29     21.07 o 
  -7  14   4       12.86       27.96     35.21 o 
  -6  14   4        5.72       -3.44     32.40 o 
  -5  14   4       54.70       57.77     19.95 o 
  -4  14   4       99.69       92.06     20.83 o 
  -3  14   4        7.61       19.95     20.06 o 
  -2  14   4      186.41      178.73     22.38 o 
  -1  14   4        0.07        5.54     21.91 o 
   0  14   4      101.28      125.69     17.96 o 
   1  14   4       74.60       80.88     17.63 o 
   2  14   4       35.59       49.04     16.80 o 
   3  14   4       29.86       41.86     17.63 o 
   4  14   4       26.41       45.83     21.13 o 
   5  14   4        8.92       25.73     20.80 o 
   6  14   4       19.09       38.96     27.04 o 
  -6  15   4       18.38       20.37     34.21 o 
  -5  15   4        3.86      -20.64     22.26 o 
  -4  15   4       77.00      107.79     21.64 o 
  -3  15   4        5.93       24.89     23.17 o 
  -2  15   4       70.30       52.02     22.86 o 
  -1  15   4      234.45      244.38     24.65 o 
   0  15   4      129.80      106.80     19.13 o 
   1  15   4      270.10      277.69     18.78 o 
   2  15   4      239.63      225.44     18.71 o 
   3  15   4       16.72       23.95     18.66 o 
   4  15   4       27.71       47.81     21.12 o 
   5  15   4        0.34        5.44     22.97 o 
  -6  16   4       15.22       25.65     36.62 o 
  -5  16   4        6.90       -3.56     34.04 o 
  -4  16   4       61.06       72.62     24.02 o 
  -3  16   4       17.30       23.80     31.36 o 
  -2  16   4       57.47       93.72     23.66 o 
  -1  16   4      129.26      120.84     23.83 o 
   0  16   4        3.44       24.10     20.35 o 
   1  16   4       74.65       96.79     19.87 o 
   2  16   4        0.01        7.49     20.21 o 
   3  16   4       21.76       29.21     19.82 o 
   4  16   4        6.68       22.82     23.86 o 
   5  16   4       35.82       73.45     24.68 o 
  -5  17   4       11.09      -10.99     35.97 o 
  -4  17   4        0.19       21.87     26.43 o 
  -3  17   4       17.29       47.33     25.49 o 
  -2  17   4        1.70        1.36     24.71 o 
  -1  17   4       19.57       22.11     24.70 o 
   0  17   4        7.54       17.78     21.66 o 
   1  17   4       33.46       27.92     20.98 o 
   2  17   4        3.51        7.73     21.30 o 
   3  17   4       12.10       31.25     22.85 o 
   4  17   4        1.61        9.57     24.54 o 
  -4  18   4       26.51       56.23     40.84 o 
  -3  18   4        2.16       33.86     24.20 o 
  -2  18   4       60.96       64.25     26.48 o 
  -1  18   4       92.94       91.82     26.39 o 
   0  18   4       54.13       58.11     24.77 o 
   1  18   4      107.26       97.13     23.08 o 
   2  18   4       24.05       20.17     23.30 o 
   3  18   4       26.19       29.95     24.35 o 
  -3  19   4       40.03      101.12     27.24 o 
  -2  19   4      104.95      127.73     29.78 o 
  -1  19   4       41.92       33.46     30.72 o 
   0  19   4       48.24       38.63     31.97 o 
   1  19   4       27.57       44.11     25.34 o 
 -10   1   5        3.56       40.48     27.66 o 
  -9   1   5        0.15       27.02     24.01 o 
  -8   1   5      123.87       80.20     21.29 o 
  -7   1   5        4.87       32.07     15.80 o 
  -6   1   5      293.59      275.03     13.37 o 
  -5   1   5      107.59      109.92     12.14 o 
  -4   1   5       54.06       61.99     11.41 o 
  -3   1   5     1145.23     1118.29     12.94 o 
  -2   1   5       30.85       35.82     10.39 o 
  -1   1   5     1401.39     1369.30     13.71 o 
   0   1   5      795.46      853.94     11.39 o 
   1   1   5       60.53       50.56      9.32 o 
   2   1   5     1218.85     1303.63     19.43 o 
   3   1   5       36.74       49.66     13.23 o 
   4   1   5        0.99       10.29     21.81 o 
   5   1   5        0.13       23.79     16.81 o 
   6   1   5       15.39       36.46     19.34 o 
   7   1   5        0.86       19.65     20.92 o 
   8   1   5        0.34       -4.58     17.96 o 
  -9   2   5        4.75       22.54     24.43 o 
  -8   2   5       50.13       54.37     22.47 o 
  -7   2   5       13.21       20.22     16.51 o 
  -6   2   5     1607.36     1552.00     15.83 o 
  -5   2   5       26.46       33.72     12.52 o 
  -4   2   5     1653.71     1644.31     15.31 o 
  -3   2   5      209.32      206.04     10.80 o 
  -2   2   5      317.01      308.47     10.98 o 
  -1   2   5      240.71      262.19     11.13 o 
   0   2   5     3995.70     4150.01     20.32 o 
   1   2   5      142.55      157.12     10.76 o 
   2   2   5     1125.27     1192.98     16.77 o 
   3   2   5       98.17      106.93     12.13 o 
   4   2   5       61.10       81.15     16.10 o 
   5   2   5        0.67        6.98     16.71 o 
   6   2   5       14.24        6.64     19.53 o 
   7   2   5        0.07       14.69     20.81 o 
   8   2   5        2.26        3.63     19.30 o 
  -9   3   5        0.06       18.92     24.56 o 
  -8   3   5       19.28       17.89     22.34 o 
  -7   3   5       16.23       20.00     15.58 o 
  -6   3   5       93.28       87.69     13.88 o 
  -5   3   5      285.13      290.68     13.02 o 
  -4   3   5      132.92      133.24     12.18 o 
  -3   3   5     1408.06     1393.91     14.70 o 
  -2   3   5      103.32      108.79     10.85 o 
  -1   3   5     2103.93     2061.35     19.60 o 
   0   3   5       81.01       85.53     10.26 o 
   1   3   5      474.56      471.26     11.08 o 
   2   3   5        4.69       12.12     12.01 o 
   3   3   5        1.15       20.99     13.30 o 
   4   3   5      925.71      881.92     19.11 o 
   5   3   5       23.44       43.86     16.99 o 
   6   3   5      188.53      167.34     18.43 o 
   7   3   5       44.01       50.75     21.15 o 
   8   3   5        0.34       -8.42     21.15 o 
  -9   4   5        1.58       10.09     24.75 o 
  -8   4   5       24.79       39.84     22.54 o 
  -7   4   5       13.46       26.49     15.98 o 
  -6   4   5      142.30      159.87     15.58 o 
  -5   4   5      157.00      164.57     13.25 o 
  -4   4   5        0.59        6.61     12.55 o 
  -3   4   5      148.90      149.80     12.26 o 
  -2   4   5      113.89      104.00     11.06 o 
  -1   4   5      989.36      988.66     12.79 o 
   0   4   5     1233.25     1228.55     13.04 o 
   1   4   5      847.37      803.08     12.22 o 
   2   4   5      555.31      557.66     13.93 o 
   3   4   5        7.42       15.95     13.34 o 
   4   4   5      104.12      125.25     34.41 o 
   5   4   5       51.41       41.65     18.73 o 
   6   4   5        3.25       29.16     19.90 o 
   7   4   5       36.87       21.71     17.81 o 
   8   4   5       14.34       15.88     19.49 o 
  -9   5   5        4.23       -2.85     23.21 o 
  -8   5   5       54.70       74.51     24.00 o 
  -7   5   5        2.75       13.46     18.62 o 
  -6   5   5       62.12       73.51     15.18 o 
  -5   5   5       12.44       28.26     13.38 o 
  -4   5   5      135.03      133.55     12.70 o 
  -3   5   5      101.22      101.98     11.29 o 
  -2   5   5      753.03      747.30     13.02 o 
  -1   5   5       75.31       72.28     11.96 o 
   0   5   5      141.60      137.81     11.50 o 
   1   5   5        7.15       11.63     12.63 o 
   2   5   5      550.30      524.02     13.95 o 
   3   5   5      131.49      139.39     13.88 o 
   4   5   5      499.40      460.26     17.73 o 
   5   5   5      225.92      215.94     19.29 o 
   6   5   5       28.99       59.43     20.45 o 
   7   5   5       51.22       44.12     18.06 o 
   8   5   5        1.47       22.89     21.46 o 
  -9   6   5       15.43       34.28     26.77 o 
  -8   6   5        0.02       -0.88     23.93 o 
  -7   6   5       73.63       75.33     16.45 o 
  -6   6   5       28.53       68.78     26.72 o 
  -5   6   5        0.02        7.52     15.72 o 
  -4   6   5       67.58       57.91     12.91 o 
  -3   6   5      690.20      702.97     13.94 o 
  -2   6   5      415.48      415.89     13.23 o 
  -1   6   5      823.59      850.91     13.75 o 
   0   6   5      435.39      457.65     14.07 o 
   1   6   5      658.26      646.84     14.23 o 
   2   6   5        0.08        0.18     13.46 o 
   3   6   5      480.88      496.33     14.93 o 
   4   6   5        1.08       23.42     19.12 o 
   5   6   5      104.32      115.58     21.86 o 
   6   6   5       33.32       36.72     20.78 o 
   7   6   5       28.78       47.31     18.99 o 
   8   6   5       53.85       70.85     23.57 o 
  -9   7   5        0.46       -5.42     22.35 o 
  -8   7   5        3.33       19.73     35.57 o 
  -7   7   5        5.59        7.00     18.31 o 
  -6   7   5       32.54       28.10     15.19 o 
  -5   7   5       18.81       30.62     14.36 o 
  -4   7   5       78.80      100.99     14.78 o 
  -3   7   5      142.99      140.76     14.24 o 
  -2   7   5        6.58       18.81     13.05 o 
  -1   7   5      365.74      359.38     14.61 o 
   0   7   5       57.21       51.33     13.91 o 
   1   7   5      167.28      160.30     14.07 o 
   2   7   5       21.93       18.60     14.29 o 
   3   7   5      130.34      144.48     15.23 o 
   4   7   5       39.19       59.42     15.82 o 
   5   7   5        6.37       14.74     19.59 o 
   6   7   5       94.04      105.62     17.43 o 
   7   7   5       12.07        9.71     17.72 o 
   8   7   5       21.58       63.01     24.95 o 
  -9   8   5        5.44       33.98     25.14 o 
  -8   8   5       15.44        6.64     22.61 o 
  -7   8   5       51.79       89.35     18.72 o 
  -6   8   5       94.76       85.53     17.12 o 
  -5   8   5       47.14       58.50     16.20 o 
  -4   8   5      104.90      121.22     16.77 o 
  -3   8   5      188.08      199.62     16.30 o 
  -2   8   5      292.64      298.46     15.73 o 
  -1   8   5      164.00      163.87     14.76 o 
   0   8   5      475.44      462.57     14.76 o 
   1   8   5      124.92      117.19     14.42 o 
   2   8   5       74.51       68.93     14.95 o 
   3   8   5      835.69      797.71     16.36 o 
   4   8   5        3.50       14.19     16.22 o 
   5   8   5      232.05      228.31     16.02 o 
   6   8   5        9.96       17.04     16.98 o 
   7   8   5        5.76       20.29     17.77 o 
  -8   9   5       65.61       65.25     24.66 o 
  -7   9   5      118.77      118.00     18.80 o 
  -6   9   5       55.80       43.21     17.25 o 
  -5   9   5      539.95      538.64     18.72 o 
  -4   9   5        0.70       22.34     16.64 o 
  -3   9   5      560.37      542.14     18.76 o 
  -2   9   5        1.63       18.94     15.81 o 
  -1   9   5     1321.32     1315.04     17.99 o 
   0   9   5        0.61       14.86     14.61 o 
   1   9   5      485.70      441.88     15.05 o 
   2   9   5      358.41      327.56     17.09 o 
   3   9   5        2.98       18.84     15.24 o 
   4   9   5      107.10      115.34     14.34 o 
   5   9   5        1.39       12.66     17.22 o 
   6   9   5        2.22       25.41     17.53 o 
   7   9   5        2.13        6.01     20.54 o 
  -8  10   5        1.86        9.65     33.53 o 
  -7  10   5      204.70      205.94     20.40 o 
  -6  10   5      124.31      127.86     19.18 o 
  -5  10   5       28.76       34.12     17.75 o 
  -4  10   5      321.67      306.95     18.81 o 
  -3  10   5        1.84       -0.28     17.79 o 
  -2  10   5      400.12      398.65     18.27 o 
  -1  10   5        8.24       -0.53     16.82 o 
   0  10   5      748.56      721.70     17.55 o 
   1  10   5      431.39      393.39     16.64 o 
   2  10   5      236.04      238.08     16.74 o 
   3  10   5      173.27      153.69     14.24 o 
   4  10   5        0.39        8.48     14.53 o 
   5  10   5       14.35        2.90     17.73 o 
   6  10   5        3.36       16.32     22.92 o 
   7  10   5        0.15       21.45     21.28 o 
  -8  11   5        7.37       57.29     35.05 o 
  -7  11   5        8.13       28.22     25.75 o 
  -6  11   5       18.99       32.74     20.89 o 
  -5  11   5       21.16        1.46     30.30 o 
  -4  11   5        4.72        2.14     18.98 o 
  -3  11   5       20.48       46.35     18.31 o 
  -2  11   5       17.86       20.30     17.99 o 
  -1  11   5      149.25      151.56     15.57 o 
   0  11   5        2.94        8.57     14.69 o 
   1  11   5      258.87      271.35     15.42 o 
   2  11   5       44.23       76.83     15.23 o 
   3  11   5        8.74       19.11     14.89 o 
   4  11   5        0.91       20.93     16.15 o 
   5  11   5        3.20       -0.18     18.37 o 
   6  11   5        0.03      -22.02     23.86 o 
  -7  12   5        8.48       20.53     32.93 o 
  -6  12   5        0.58       15.54     21.23 o 
  -5  12   5        6.58       28.80     20.46 o 
  -4  12   5        4.08       16.01     19.99 o 
  -3  12   5        3.90       -4.57     18.96 o 
  -2  12   5       41.68       46.20     18.71 o 
  -1  12   5       61.55       55.20     15.94 o 
   0  12   5        3.35       21.85     16.11 o 
   1  12   5        4.03       15.87     15.22 o 
   2  12   5       46.30       48.85     14.72 o 
   3  12   5       54.57       69.78     15.78 o 
   4  12   5        5.31       12.64     15.94 o 
   5  12   5        0.01        3.92     18.86 o 
   6  12   5        2.24       27.94     24.42 o 
  -7  13   5       69.21       58.61     34.39 o 
  -6  13   5        1.12       29.63     22.21 o 
  -5  13   5      593.15      533.31     40.46 o 
  -4  13   5        4.82       21.70     20.30 o 
  -3  13   5      952.59      952.52     21.81 o 
  -2  13   5       32.60       46.23     19.50 o 
  -1  13   5      554.71      542.17     18.96 o 
   0  13   5        0.67       11.12     17.22 o 
   1  13   5      258.35      262.35     16.98 o 
   2  13   5       11.20       11.87     16.09 o 
   3  13   5       28.94       31.41     17.00 o 
   4  13   5       14.37       17.37     17.61 o 
   5  13   5        8.80       16.49     20.34 o 
   6  13   5        7.66       34.51     21.55 o 
  -7  14   5       20.73       54.77     36.40 o 
  -6  14   5       19.51       27.29     23.11 o 
  -5  14   5      118.30      138.54     22.44 o 
  -4  14   5       42.04       83.71     22.15 o 
  -3  14   5      104.41      111.92     22.02 o 
  -2  14   5       62.63       70.16     21.22 o 
  -1  14   5        9.82       20.30     19.10 o 
   0  14   5       67.49       94.12     18.19 o 
   1  14   5       21.25       36.69     17.57 o 
   2  14   5       53.78       71.06     17.54 o 
   3  14   5       21.59       42.44     17.38 o 
   4  14   5       31.76       28.21     20.07 o 
   5  14   5       34.08       37.11     21.33 o 
  -6  15   5        9.72       14.31     22.77 o 
  -5  15   5       57.38       91.79     22.89 o 
  -4  15   5        2.57       10.93     27.80 o 
  -3  15   5       13.74       28.99     22.29 o 
  -2  15   5        0.09       11.34     22.07 o 
  -1  15   5       40.60       38.39     22.02 o 
   0  15   5       41.19       55.02     19.15 o 
   1  15   5       35.26       43.78     18.74 o 
   2  15   5      116.82      121.25     18.82 o 
   3  15   5        0.04       13.53     18.78 o 
   4  15   5      118.42      122.77     23.39 o 
   5  15   5        2.37       16.10     22.51 o 
  -5  16   5       44.88       95.57     23.98 o 
  -4  16   5       19.18       16.60     22.79 o 
  -3  16   5        0.35       12.76     23.42 o 
  -2  16   5        0.03       -2.03     26.68 o 
  -1  16   5      146.53      146.69     24.24 o 
   0  16   5        5.37        7.18     20.78 o 
   1  16   5      126.66      127.77     19.26 o 
   2  16   5       21.37       25.11     20.04 o 
   3  16   5       29.46       40.72     20.23 o 
   4  16   5        8.51        6.71     23.46 o 
  -5  17   5       15.84       48.10     25.56 o 
  -4  17   5        4.06        9.41     24.03 o 
  -3  17   5        3.47      -21.65     23.31 o 
  -2  17   5       10.56        8.24     25.56 o 
  -1  17   5       46.31       56.89     25.11 o 
   0  17   5       30.87       44.76     22.39 o 
   1  17   5        0.11       24.18     21.34 o 
   2  17   5       91.63      106.84     22.02 o 
   3  17   5        1.49       12.91     22.36 o 
  -4  18   5        0.01       46.66     25.56 o 
  -3  18   5        4.45       42.53     26.11 o 
  -2  18   5        4.07       13.07     26.97 o 
  -1  18   5        1.29       22.02     28.24 o 
   0  18   5        3.90       27.37     24.64 o 
   1  18   5       34.00       26.70     23.24 o 
   2  18   5        7.37       10.78     23.50 o 
  -2  19   5       12.99        9.06     39.95 o 
  -1  19   5       17.86       24.46     29.80 o 
   0  19   5       19.86       54.14     31.73 o 
  -9   0   6        5.55        2.96     36.94 o 
  -8   0   6       16.53       47.58     30.00 o 
  -7   0   6       13.37       15.50     19.41 o 
  -6   0   6      401.99      368.98     19.26 o 
  -5   0   6       49.83       58.33     21.50 o 
  -4   0   6       62.86       66.58     16.07 o 
  -3   0   6        8.66       17.34     15.71 o 
  -2   0   6      782.02      761.21     17.35 o 
  -1   0   6        5.46       26.34     15.35 o 
   0   0   6       52.04       82.08     14.03 o 
   1   0   6      201.60      228.86     15.84 o 
   2   0   6      892.66      933.89     24.61 o 
   3   0   6        0.32       14.94     24.09 o 
   4   0   6     1398.51     1392.23     26.61 o 
   5   0   6      190.40      190.87     23.96 o 
   6   0   6       80.36       65.22     28.08 o 
   7   0   6        3.42        2.01     30.67 o 
   8   0   6       10.98      -24.05     34.47 o 
  -9   1   6        0.94       20.87     23.20 o 
  -8   1   6       43.16       38.13     22.63 o 
  -7   1   6        9.48       18.01     13.91 o 
  -6   1   6       55.81       66.70     13.19 o 
  -5   1   6       10.33       12.71     12.77 o 
  -4   1   6        9.89       15.82     11.61 o 
  -3   1   6      128.70      131.22     12.21 o 
  -2   1   6     1618.55     1626.88     14.10 o 
  -1   1   6      600.45      583.10     11.56 o 
   0   1   6     1614.64     1695.55     13.73 o 
   1   1   6      619.17      610.56     12.51 o 
   2   1   6       10.87       24.44     10.62 o 
   3   1   6      919.43      865.03     14.44 o 
   4   1   6       26.55       23.89     18.04 o 
   5   1   6      423.64      389.64     18.44 o 
   6   1   6       13.52       28.59     20.06 o 
   7   1   6       17.21       52.12     27.09 o 
   8   1   6        1.74      -24.74     24.16 o 
  -9   2   6        3.74       -5.32     24.67 o 
  -8   2   6      372.56      309.85     21.94 o 
  -7   2   6       29.80       38.19     14.82 o 
  -6   2   6      811.71      794.60     14.79 o 
  -5   2   6       28.65       41.18     12.59 o 
  -4   2   6       41.74       48.53     11.64 o 
  -3   2   6       55.34       51.96     11.26 o 
  -2   2   6      150.49      154.26     10.67 o 
  -1   2   6      314.95      303.75     10.82 o 
   0   2   6      371.85      379.98     11.64 o 
   1   2   6      152.12      138.53     11.21 o 
   2   2   6      815.58      788.86     12.69 o 
   3   2   6      104.97      125.77     13.92 o 
   4   2   6      236.27      219.63     38.93 o 
   5   2   6      129.48      111.34     16.66 o 
   6   2   6        3.13       14.73     20.21 o 
   7   2   6        4.20       41.96     21.66 o 
   8   2   6        1.53       18.20     20.98 o 
  -9   3   6       15.41       18.23     24.90 o 
  -8   3   6        0.61       11.86     26.73 o 
  -7   3   6       76.87       90.96     16.03 o 
  -6   3   6       94.54       91.09     14.07 o 
  -5   3   6       85.13       84.22     13.30 o 
  -4   3   6       23.38       11.89     12.30 o 
  -3   3   6       43.49       38.81     11.95 o 
  -2   3   6      548.32      530.71     12.55 o 
  -1   3   6      167.49      163.45     10.85 o 
   0   3   6      162.47      146.79     10.26 o 
   1   3   6        0.00        1.84     10.18 o 
   2   3   6      307.89      306.60     13.26 o 
   3   3   6      231.07      228.53     14.37 o 
   4   3   6      211.94      208.81     18.44 o 
   5   3   6      125.84      149.16     19.39 o 
   6   3   6        2.35       15.45     18.69 o 
   7   3   6        7.23       15.40     22.08 o 
   8   3   6        2.08       -6.99     20.40 o 
  -9   4   6       10.38        7.95     25.21 o 
  -8   4   6       60.40       61.50     18.35 o 
  -7   4   6       61.65       75.01     15.93 o 
  -6   4   6       28.90       21.45     14.01 o 
  -5   4   6      205.72      217.49     14.10 o 
  -4   4   6       33.47       40.27     12.48 o 
  -3   4   6      367.39      371.57     12.65 o 
  -2   4   6      130.32      134.81     11.42 o 
  -1   4   6      206.00      204.47     11.54 o 
   0   4   6       28.55       33.61     11.19 o 
   1   4   6      191.36      185.40     11.39 o 
   2   4   6      525.70      509.47     13.86 o 
   3   4   6        1.25       28.16     15.71 o 
   4   4   6      590.22      620.98     18.40 o 
   5   4   6       74.43       82.57     18.13 o 
   6   4   6       56.48       64.81     20.85 o 
   7   4   6       24.37        4.04     20.92 o 
   8   4   6        0.98       28.82     18.50 o 
  -9   5   6        8.57        4.13     25.72 o 
  -8   5   6        0.22       -9.39     21.51 o 
  -7   5   6       14.25       31.26     15.48 o 
  -6   5   6       30.85       33.71     14.13 o 
  -5   5   6       76.76       77.90     13.35 o 
  -4   5   6        1.96       17.55     13.40 o 
  -3   5   6       17.97       14.88     12.77 o 
  -2   5   6       73.21       73.82     11.41 o 
  -1   5   6      323.28      315.98     12.32 o 
   0   5   6        0.21        2.44     11.10 o 
   1   5   6       26.50       16.73     12.54 o 
   2   5   6       17.55       14.65     13.72 o 
   3   5   6      123.98      105.20     13.91 o 
   4   5   6        6.18       18.42     15.29 o 
   5   5   6        0.00        0.99     31.69 o 
   6   5   6        0.03       -3.63     21.02 o 
   7   5   6        0.26        1.07     16.93 o 
  -9   6   6        0.03       39.55     28.01 o 
  -8   6   6        8.47       31.98     19.08 o 
  -7   6   6        1.25       27.73     18.03 o 
  -6   6   6       87.34       85.79     16.69 o 
  -5   6   6       17.18       35.49     14.55 o 
  -4   6   6      227.80      208.10     14.57 o 
  -3   6   6        1.64        2.66     13.01 o 
  -2   6   6        1.74        9.17     12.66 o 
  -1   6   6      133.08      128.30     11.63 o 
   0   6   6        0.12        0.71     11.95 o 
   1   6   6       20.98       28.25     14.00 o 
   2   6   6      151.34      158.30     14.30 o 
   3   6   6      176.62      173.05     15.07 o 
   4   6   6        0.79       -2.83     15.31 o 
   5   6   6       59.17       50.66     19.97 o 
   6   6   6        9.42        4.26     21.31 o 
   7   6   6        9.07        8.65     17.34 o 
  -9   7   6        8.73       10.87     29.35 o 
  -8   7   6        0.01       -5.11     19.64 o 
  -7   7   6        8.28       17.04     18.22 o 
  -6   7   6       50.40       53.69     16.59 o 
  -5   7   6       46.20       74.30     14.66 o 
  -4   7   6      658.85      655.02     15.94 o 
  -3   7   6      272.51      276.60     13.58 o 
  -2   7   6      649.18      645.07     14.48 o 
  -1   7   6      201.17      202.59     12.58 o 
   0   7   6        1.27       19.18     13.51 o 
   1   7   6      525.91      540.68     15.03 o 
   2   7   6        4.43       16.95     14.51 o 
   3   7   6      416.94      389.75     15.65 o 
   4   7   6        5.48       10.59     15.59 o 
   5   7   6        6.65       31.98     20.11 o 
   6   7   6      106.03       95.04     21.84 o 
   7   7   6        1.56       28.04     19.48 o 
  -9   8   6        5.13       30.62     25.52 o 
  -8   8   6       19.23       28.32     19.66 o 
  -7   8   6        3.82       15.48     18.03 o 
  -6   8   6       47.42       62.57     18.27 o 
  -5   8   6      104.11       92.47     17.76 o 
  -4   8   6      164.36      172.91     14.33 o 
  -3   8   6      155.32      170.86     13.66 o 
  -2   8   6      226.28      224.34     15.91 o 
  -1   8   6      302.23      329.08     15.19 o 
   0   8   6        2.58       -7.60     14.38 o 
   1   8   6     1325.86     1293.98     19.07 o 
   2   8   6       29.45       40.46     14.62 o 
   3   8   6      338.35      294.52     16.90 o 
   4   8   6        2.90       13.26     16.63 o 
   5   8   6       17.99       31.26     19.85 o 
   6   8   6        8.74       30.44     16.41 o 
   7   8   6        9.30        1.96     19.70 o 
  -8   9   6        2.11       16.54     25.75 o 
  -7   9   6      182.14      168.89     20.63 o 
  -6   9   6       18.87       22.64     19.65 o 
  -5   9   6       22.42        8.83     19.40 o 
  -4   9   6      338.70      310.74     19.26 o 
  -3   9   6       57.71       68.42     15.83 o 
  -2   9   6      524.74      510.37     16.83 o 
  -1   9   6       65.17       61.65     14.47 o 
   0   9   6        5.01       28.45     15.39 o 
   1   9   6      130.87      152.06     15.34 o 
   2   9   6       37.26       46.00     15.01 o 
   3   9   6       86.52       94.74     17.12 o 
   4   9   6        0.78       10.60     17.04 o 
   5   9   6       18.72       33.83     17.12 o 
   6   9   6        0.14       20.85     18.65 o 
   7   9   6       12.33       22.12     20.37 o 
  -8  10   6        6.45       29.31     29.72 o 
  -7  10   6       21.10       37.01     21.28 o 
  -6  10   6       10.05        6.62     19.51 o 
  -5  10   6       41.32       46.91     17.09 o 
  -4  10   6       57.72       51.81     18.97 o 
  -3  10   6       14.89       25.83     16.92 o 
  -2  10   6       14.56       40.34     16.85 o 
  -1  10   6       10.86       13.54     16.00 o 
   0  10   6      254.57      278.83     16.21 o 
   1  10   6      221.17      201.70     15.89 o 
   2  10   6      173.07      196.86     16.53 o 
   3  10   6      163.48      152.08     17.01 o 
   4  10   6      116.17      127.01     15.13 o 
   5  10   6        4.90       16.22     17.78 o 
   6  10   6       32.73       57.02     19.13 o 
  -8  11   6        5.17       34.74     30.87 o 
  -7  11   6        2.26       -9.02     19.57 o 
  -6  11   6        0.13        9.56     24.26 o 
  -5  11   6        4.13       13.60     18.73 o 
  -4  11   6       69.95       71.74     18.16 o 
  -3  11   6       66.38       79.92     22.32 o 
  -2  11   6      273.76      256.60     16.99 o 
  -1  11   6        0.06       17.75     16.62 o 
   0  11   6       28.85       33.03     16.29 o 
   1  11   6       37.55       59.13     16.26 o 
   2  11   6       48.24       53.79     16.82 o 
   3  11   6      319.49      324.29     15.87 o 
   4  11   6        1.00       24.81     15.97 o 
   5  11   6      146.30      139.86     19.13 o 
   6  11   6       13.48       53.31     21.19 o 
  -7  12   6       50.89       78.41     21.78 o 
  -6  12   6        0.54       29.22     21.88 o 
  -5  12   6       17.11        7.85     20.64 o 
  -4  12   6        8.85       11.19     20.09 o 
  -3  12   6       66.85       36.17     19.84 o 
  -2  12   6      122.67      118.33     19.39 o 
  -1  12   6      438.78      428.65     17.50 o 
   0  12   6      222.23      208.51     16.29 o 
   1  12   6      106.68      103.17     15.31 o 
   2  12   6      374.61      375.28     16.86 o 
   3  12   6       15.77       28.99     16.22 o 
   4  12   6      280.38      283.93     19.89 o 
   5  12   6       12.61       34.63     23.53 o 
   6  12   6       30.25       79.24     22.30 o 
  -7  13   6       63.30       31.74     22.87 o 
  -6  13   6        6.23       28.75     22.64 o 
  -5  13   6       93.23      135.24     28.26 o 
  -4  13   6       11.31       20.63     20.86 o 
  -3  13   6       36.57       41.15     20.16 o 
  -2  13   6       33.91       55.02     19.82 o 
  -1  13   6       67.65       70.13     18.00 o 
   0  13   6       81.84       85.77     16.96 o 
   1  13   6       16.29       25.44     16.03 o 
   2  13   6       38.85       40.10     16.62 o 
   3  13   6      113.90      115.22     16.76 o 
   4  13   6       45.47       40.37     19.62 o 
   5  13   6       41.64       49.89     24.57 o 
  -6  14   6        0.00       20.94     23.71 o 
  -5  14   6       29.35       33.14     22.46 o 
  -4  14   6        2.18       23.08     21.67 o 
  -3  14   6       20.76       50.23     25.56 o 
  -2  14   6        0.53       18.35     26.41 o 
  -1  14   6      191.07      200.25     19.98 o 
   0  14   6       18.05       35.25     17.57 o 
   1  14   6       14.19       20.69     17.53 o 
   2  14   6        8.25       21.56     17.18 o 
   3  14   6       19.15       30.02     18.13 o 
   4  14   6       37.40       49.25     19.13 o 
   5  14   6       29.77       27.89     40.67 o 
  -6  15   6       60.67       29.95     25.04 o 
  -5  15   6        7.32      -10.74     23.30 o 
  -4  15   6       55.74       39.33     22.44 o 
  -3  15   6        0.32       12.33     21.79 o 
  -2  15   6       29.85       60.08     24.24 o 
  -1  15   6        6.71       28.90     20.64 o 
   0  15   6       42.47       50.06     17.84 o 
   1  15   6       32.27       57.53     18.32 o 
   2  15   6        3.31       12.14     18.38 o 
   3  15   6       68.73       85.05     18.62 o 
   4  15   6       10.82       23.73     20.08 o 
  -5  16   6        0.05       20.30     24.81 o 
  -4  16   6        4.56        3.13     23.38 o 
  -3  16   6       51.72       50.31     24.41 o 
  -2  16   6       60.04       82.12     23.76 o 
  -1  16   6       14.10       45.37     22.46 o 
   0  16   6       78.24       90.66     20.70 o 
   1  16   6        0.97        2.22     19.53 o 
   2  16   6        4.04        8.66     19.38 o 
   3  16   6        2.99       19.21     20.88 o 
  -4  17   6        5.57        7.47     24.98 o 
  -3  17   6        8.74       18.94     24.10 o 
  -2  17   6        4.55       66.28     25.81 o 
  -1  17   6        8.89       25.84     26.05 o 
   0  17   6        4.50       27.96     22.29 o 
   1  17   6        2.06       25.56     21.59 o 
   2  17   6        9.67       16.30     20.88 o 
  -3  18   6       54.79       44.33     28.86 o 
  -2  18   6        1.01       16.53     28.14 o 
  -1  18   6       63.71       29.14     26.44 o 
   0  18   6        7.99       20.18     24.62 o 
   1  18   6       30.45       26.22     22.96 o 
  -9   1   7        0.93       -4.67     23.94 o 
  -8   1   7        5.73       32.41     18.37 o 
  -7   1   7        4.52        2.02     14.23 o 
  -6   1   7       48.75       40.95     13.80 o 
  -5   1   7        0.00       15.18     13.42 o 
  -4   1   7       41.65       29.72     12.35 o 
  -3   1   7       17.96       15.59     11.86 o 
  -2   1   7     1095.39     1088.88     13.36 o 
  -1   1   7       63.38       86.96     10.50 o 
   0   1   7      846.29      860.77     11.92 o 
   1   1   7      343.87      359.72     12.14 o 
   2   1   7       55.31       57.71     12.03 o 
   3   1   7       31.11       45.30     14.00 o 
   4   1   7       48.64       64.49     17.49 o 
   5   1   7        4.27      -14.05     19.58 o 
   6   1   7        1.83       26.39     21.17 o 
   7   1   7        8.04       38.25     33.37 o 
  -9   2   7        0.04       25.23     25.40 o 
  -8   2   7      140.17      130.50     18.65 o 
  -7   2   7       72.37       80.02     14.92 o 
  -6   2   7       58.63       55.19     13.86 o 
  -5   2   7      456.15      468.64     13.47 o 
  -4   2   7        4.92        7.68     12.77 o 
  -3   2   7      235.93      230.27     12.44 o 
  -2   2   7        4.72        2.44     10.91 o 
  -1   2   7        9.92       10.13     11.17 o 
   0   2   7      113.50      124.92     11.51 o 
   1   2   7        0.65       10.38     10.71 o 
   2   2   7       37.57       46.86     12.00 o 
   3   2   7        2.24        8.28     13.96 o 
   4   2   7        3.45       24.38     18.78 o 
   5   2   7        0.01       14.71     29.16 o 
   6   2   7       15.45       38.13     21.20 o 
   7   2   7        1.81       -1.10     25.17 o 
  -9   3   7        0.24        5.71     25.65 o 
  -8   3   7      232.77      208.79     18.77 o 
  -7   3   7        0.20       18.28     14.65 o 
  -6   3   7      217.32      212.74     17.33 o 
  -5   3   7        0.91        2.03     13.51 o 
  -4   3   7       55.02       41.01     12.12 o 
  -3   3   7      291.07      286.33     12.51 o 
  -2   3   7      633.75      641.20     13.30 o 
  -1   3   7       96.89      100.12     12.06 o 
   0   3   7       18.51       25.46     10.90 o 
   1   3   7      110.13      130.36     11.41 o 
   2   3   7      846.09      840.52     14.86 o 
   3   3   7       41.08       47.53     14.15 o 
   4   3   7      221.52      235.48     18.24 o 
   5   3   7       70.45       73.36     20.13 o 
   6   3   7       29.73       40.73     23.02 o 
   7   3   7        5.25       38.65     32.72 o 
  -9   4   7        0.49       33.71     25.95 o 
  -8   4   7        0.47        8.34     18.98 o 
  -7   4   7       53.58       65.11     16.03 o 
  -6   4   7        4.00       19.98     14.60 o 
  -5   4   7      155.33      162.52     13.71 o 
  -4   4   7      203.91      214.37     13.36 o 
  -3   4   7        0.37        3.87     12.73 o 
  -2   4   7      221.39      203.56     12.07 o 
  -1   4   7       36.63       40.65     12.17 o 
   0   4   7      609.37      588.92     12.68 o 
   1   4   7       79.65       78.33     11.40 o 
   2   4   7     1116.55     1086.41     21.33 o 
   3   4   7      166.34      158.61     14.39 o 
   4   4   7      105.77       99.41     19.31 o 
   5   4   7       31.77       48.47     18.81 o 
   6   4   7        4.94      -10.32     21.79 o 
   7   4   7       13.72       28.18     26.16 o 
  -9   5   7        0.03       11.72     27.31 o 
  -8   5   7        0.03       11.70     18.34 o 
  -7   5   7       13.17       17.84     19.56 o 
  -6   5   7      101.06       92.32     14.28 o 
  -5   5   7      198.11      189.11     13.81 o 
  -4   5   7       20.88       26.01     13.15 o 
  -3   5   7      769.02      747.93     13.99 o 
  -2   5   7       26.16       34.56     11.79 o 
  -1   5   7      801.15      787.06     13.34 o 
   0   5   7       49.89       61.40     12.27 o 
   1   5   7       67.15       75.90     11.69 o 
   2   5   7       14.22       27.47     14.45 o 
   3   5   7        0.67       13.26     15.00 o 
   4   5   7        3.00       17.67     14.90 o 
   5   5   7        0.87       15.85     20.50 o 
   6   5   7       57.83       72.10     22.30 o 
   7   5   7        2.02       18.31     24.01 o 
  -9   6   7        0.63       27.31     28.01 o 
  -8   6   7        5.25       -0.84     18.54 o 
  -7   6   7       10.62       21.82     18.43 o 
  -6   6   7       40.48       52.77     15.86 o 
  -5   6   7       58.17       60.26     15.24 o 
  -4   6   7      615.42      607.57     15.28 o 
  -3   6   7       11.61       19.95     13.03 o 
  -2   6   7      521.33      510.82     13.42 o 
  -1   6   7       53.27       53.40     11.67 o 
   0   6   7      358.22      378.99     12.49 o 
   1   6   7      162.05      181.67     14.66 o 
   2   6   7      417.55      452.51     15.46 o 
   3   6   7      110.67      100.39     15.46 o 
   4   6   7       34.38       39.60     15.36 o 
   5   6   7       56.90       24.77     21.51 o 
   6   6   7        6.96       -9.13     22.29 o 
   7   6   7       29.55       63.79     19.32 o 
  -9   7   7        0.02       24.23     28.42 o 
  -8   7   7       10.55       28.24     20.35 o 
  -7   7   7       10.54        1.71     16.87 o 
  -6   7   7       26.78       13.01     16.92 o 
  -5   7   7      320.23      313.53     15.44 o 
  -4   7   7      108.29      113.51     14.37 o 
  -3   7   7      577.62      570.67     15.32 o 
  -2   7   7       45.64       51.48     13.54 o 
  -1   7   7      773.05      729.80     14.37 o 
   0   7   7        0.51       10.72     14.36 o 
   1   7   7     1387.40     1359.35     17.04 o 
   2   7   7       23.25       30.69     15.10 o 
   3   7   7      253.32      245.50     15.97 o 
   4   7   7       80.34       98.97     15.68 o 
   5   7   7        1.19       14.33     22.27 o 
   6   7   7       71.36       90.88     23.17 o 
   7   7   7        2.45       18.54     18.74 o 
  -8   8   7       13.77       26.99     21.28 o 
  -7   8   7       70.86      115.65     23.15 o 
  -6   8   7        4.63       -7.45     17.57 o 
  -5   8   7       42.03       34.04     15.77 o 
  -4   8   7       22.99       36.79     15.77 o 
  -3   8   7      195.04      190.57     15.24 o 
  -2   8   7       12.97       28.22     14.27 o 
  -1   8   7        0.08       -8.75     15.46 o 
   0   8   7      111.37       99.19     15.40 o 
   1   8   7      502.05      510.65     19.23 o 
   2   8   7       26.48       37.40     16.38 o 
   3   8   7      169.00      157.02     16.81 o 
   4   8   7       92.32      103.61     16.85 o 
   5   8   7       37.58       46.31     21.53 o 
   6   8   7        8.85       30.50     17.34 o 
  -8   9   7        8.98       42.71     20.89 o 
  -7   9   7       30.33       51.75     18.31 o 
  -6   9   7       80.68       85.88     19.89 o 
  -5   9   7       45.78       34.42     18.88 o 
  -4   9   7      122.46      120.68     15.88 o 
  -3   9   7       52.29       58.52     16.01 o 
  -2   9   7      246.11      217.93     16.79 o 
  -1   9   7       40.35       45.23     15.88 o 
   0   9   7      260.58      254.27     15.98 o 
   1   9   7       15.52       17.10     15.78 o 
   2   9   7        0.48       15.44     15.71 o 
   3   9   7        2.79       15.35     17.03 o 
   4   9   7        1.21       19.95     17.14 o 
   5   9   7       10.82       15.40     23.21 o 
   6   9   7        5.20       -0.07     19.68 o 
  -8  10   7        2.72      -39.53     51.24 o 
  -7  10   7       16.59       48.43     32.38 o 
  -6  10   7        0.59       -2.86     18.45 o 
  -5  10   7       31.26       35.00     25.08 o 
  -4  10   7        2.94       20.06     19.80 o 
  -3  10   7      215.73      229.59     18.15 o 
  -2  10   7        0.22       15.70     17.10 o 
  -1  10   7      504.21      465.98     17.10 o 
   0  10   7      151.58      154.22     16.72 o 
   1  10   7        9.37       19.55     16.18 o 
   2  10   7      141.43      151.87     17.22 o 
   3  10   7       20.31       13.51     18.13 o 
   4  10   7        0.98        7.50     17.72 o 
   5  10   7        2.33       17.93     19.38 o 
   6  10   7        2.28        8.80     20.50 o 
  -7  11   7        2.14       46.46     23.56 o 
  -6  11   7       14.55        9.17     18.93 o 
  -5  11   7        2.74        1.87     33.13 o 
  -4  11   7        4.58       16.60     19.85 o 
  -3  11   7       34.32       35.39     25.65 o 
  -2  11   7       77.57       93.09     18.00 o 
  -1  11   7       21.97       34.42     17.08 o 
   0  11   7       48.42       55.19     17.68 o 
   1  11   7      175.17      168.64     17.05 o 
   2  11   7       13.94       12.62     17.98 o 
   3  11   7        5.95       20.47     18.57 o 
   4  11   7        0.01        3.55     15.65 o 
   5  11   7        2.04       16.47     20.20 o 
  -7  12   7       10.22       60.90     22.30 o 
  -6  12   7        0.12       56.89     22.59 o 
  -5  12   7       85.02       98.69     26.51 o 
  -4  12   7        0.07       -3.08     21.04 o 
  -3  12   7      108.71      115.50     20.37 o 
  -2  12   7       13.68       41.23     17.72 o 
  -1  12   7        8.60       13.20     18.20 o 
   0  12   7       29.27       38.27     18.43 o 
   1  12   7        0.65        5.66     17.91 o 
   2  12   7        7.66       20.03     18.29 o 
   3  12   7       12.61       24.40     16.31 o 
   4  12   7        1.77       15.82     17.16 o 
   5  12   7       19.38       -2.65     20.84 o 
  -7  13   7       23.38       38.38     23.37 o 
  -6  13   7       16.56       34.39     21.66 o 
  -5  13   7       22.72        6.43     20.76 o 
  -4  13   7       26.92       41.58     21.82 o 
  -3  13   7       18.53        3.93     21.08 o 
  -2  13   7        0.22       17.99     20.65 o 
  -1  13   7       39.18       38.20     17.97 o 
   0  13   7        4.84       -6.61     16.56 o 
   1  13   7        2.84        4.31     15.71 o 
   2  13   7        1.02       10.99     16.53 o 
   3  13   7       22.03       36.78     17.27 o 
   4  13   7        4.16        5.22     18.30 o 
   5  13   7        5.05       38.08     21.76 o 
  -6  14   7        4.98       18.49     35.96 o 
  -5  14   7      141.47      132.76     23.37 o 
  -4  14   7        7.68       26.69     37.11 o 
  -3  14   7       39.91       52.89     35.79 o 
  -2  14   7        0.02       13.67     21.57 o 
  -1  14   7       10.73       33.05     18.96 o 
   0  14   7       21.26       46.97     17.98 o 
   1  14   7       23.25       20.36     18.05 o 
   2  14   7       65.50       83.94     17.79 o 
   3  14   7       71.40       95.01     18.20 o 
   4  14   7       34.43       36.83     19.31 o 
  -5  15   7       17.90       24.43     24.06 o 
  -4  15   7        0.50       -4.80     23.39 o 
  -3  15   7       24.41       29.80     22.85 o 
  -2  15   7        5.93       37.55     22.56 o 
  -1  15   7       41.96       40.50     21.37 o 
   0  15   7        6.56       22.57     18.26 o 
   1  15   7        4.83        7.40     19.02 o 
   2  15   7       36.80       65.67     18.87 o 
   3  15   7       11.56       -2.18     20.19 o 
  -5  16   7        4.36      -15.02     23.85 o 
  -4  16   7       10.80        6.51     39.54 o 
  -3  16   7       20.78       42.95     24.11 o 
  -2  16   7       77.46      102.84     23.82 o 
  -1  16   7       30.12       35.87     24.61 o 
   0  16   7      164.79      180.45     20.64 o 
   1  16   7        8.16       -4.52     20.00 o 
   2  16   7       52.01       41.97     20.30 o 
   3  16   7        2.21       18.66     20.82 o 
  -3  17   7      133.41      112.55     26.88 o 
  -2  17   7       11.06       54.07     38.69 o 
  -1  17   7      106.10      127.32     25.02 o 
   0  17   7        3.07       24.67     22.88 o 
   1  17   7       73.53       96.30     21.73 o 
  -1  18   7       10.35      -10.72     39.91 o 
  -9   0   8        2.64       35.64     39.06 o 
  -8   0   8       37.20       52.59     22.31 o 
  -7   0   8       19.34       25.41     21.94 o 
  -6   0   8        8.86       22.57     20.75 o 
  -5   0   8      163.65      177.43     20.03 o 
  -4   0   8      500.65      513.68     19.35 o 
  -3   0   8      324.74      294.22     18.07 o 
  -2   0   8     1401.51     1428.05     32.77 o 
  -1   0   8      123.59      129.46     18.60 o 
   0   0   8       25.20       24.92     15.67 o 
   1   0   8      604.84      557.91     44.39 o 
   2   0   8      172.39      145.67     18.39 o 
   3   0   8      693.88      693.75     28.45 o 
   4   0   8        0.01       -4.99     24.16 o 
   5   0   8        6.98      -15.82     29.19 o 
   6   0   8       15.85       50.45     31.45 o 
   7   0   8        2.06       19.55     34.70 o 
  -9   1   8        0.49       11.64     24.93 o 
  -8   1   8        7.27       40.23     15.64 o 
  -7   1   8        0.24       19.07     15.54 o 
  -6   1   8       53.36       46.46     14.74 o 
  -5   1   8        0.05       -6.81     13.43 o 
  -4   1   8      676.02      682.96     13.90 o 
  -3   1   8        8.09       16.68     12.18 o 
  -2   1   8      583.51      585.75     12.97 o 
  -1   1   8       26.14       26.74     11.81 o 
   0   1   8      633.97      635.56     12.15 o 
   1   1   8       13.53        5.05     15.58 o 
   2   1   8      472.71      470.08     19.65 o 
   3   1   8       10.62       20.75     14.76 o 
   4   1   8       15.70       12.97     17.10 o 
   5   1   8        1.57       10.29     17.97 o 
   6   1   8        0.77      -12.44     20.42 o 
   7   1   8       16.47        2.43     24.40 o 
  -9   2   8        0.60       36.17     26.25 o 
  -8   2   8       36.04       37.42     16.33 o 
  -7   2   8        1.37       21.25     15.17 o 
  -6   2   8        8.61        9.35     14.84 o 
  -5   2   8       26.90       26.29     13.62 o 
  -4   2   8       82.28       95.43     12.61 o 
  -3   2   8      139.11      131.34     12.76 o 
  -2   2   8        1.01        9.71     11.89 o 
  -1   2   8      234.94      223.61     11.73 o 
   0   2   8      167.72      164.44     11.29 o 
   1   2   8      641.87      611.07     19.70 o 
   2   2   8       17.00       28.52     12.19 o 
   3   2   8      519.13      491.52     15.47 o 
   4   2   8        2.17       -1.87     19.59 o 
   5   2   8       15.60       -7.57     19.58 o 
   6   2   8       13.40       -8.56     31.10 o 
   7   2   8        2.73       26.07     24.78 o 
  -9   3   8       15.08       19.35     20.03 o 
  -8   3   8      138.98      148.35     20.99 o 
  -7   3   8       20.32       33.60     15.30 o 
  -6   3   8        9.59       19.84     14.80 o 
  -5   3   8       15.13       28.96     14.08 o 
  -4   3   8        7.37       10.30     13.10 o 
  -3   3   8       17.94        9.81     13.06 o 
  -2   3   8       27.47       28.71     11.94 o 
  -1   3   8        3.46       14.79     12.19 o 
   0   3   8      145.36      137.59     12.01 o 
   1   3   8      121.25      140.74     12.07 o 
   2   3   8       18.63       22.54     12.35 o 
   3   3   8       97.96      110.21     14.94 o 
   4   3   8        9.90       32.03     18.30 o 
   5   3   8       37.99       54.60     21.11 o 
   6   3   8        0.51       14.69     19.58 o 
   7   3   8       37.35       11.77     23.12 o 
  -9   4   8        3.64       34.11     21.49 o 
  -8   4   8       41.53       48.74     19.35 o 
  -7   4   8        0.72        7.71     16.09 o 
  -6   4   8       12.70       35.67     14.95 o 
  -5   4   8        0.28        9.35     14.45 o 
  -4   4   8        6.33        5.54     13.11 o 
  -3   4   8       22.25       30.55     12.67 o 
  -2   4   8        4.97       14.36     11.98 o 
  -1   4   8       61.38       61.78     11.94 o 
   0   4   8      151.66      146.23     12.30 o 
   1   4   8       50.54       61.88     12.61 o 
   2   4   8      290.37      247.93     15.40 o 
   3   4   8       30.48       35.61     14.90 o 
   4   4   8        1.04        0.20     16.44 o 
   5   4   8       11.32       24.31     30.04 o 
   6   4   8        9.56       19.83     22.89 o 
   7   4   8        0.02        3.13     25.12 o 
  -9   5   8        0.15       13.38     25.37 o 
  -8   5   8       33.60       62.71     20.05 o 
  -7   5   8       18.16       39.60     15.24 o 
  -6   5   8       16.59       29.15     15.72 o 
  -5   5   8        1.43       -3.56     14.36 o 
  -4   5   8        2.20       -0.81     14.10 o 
  -3   5   8        0.86       19.60     13.44 o 
  -2   5   8       46.83       64.26     13.21 o 
  -1   5   8       47.16       63.09     12.81 o 
   0   5   8      362.81      362.22     12.79 o 
   1   5   8       12.91        9.23     12.36 o 
   2   5   8      145.26      145.68     15.27 o 
   3   5   8        3.25       -4.77     15.80 o 
   4   5   8        8.81       13.95     15.74 o 
   5   5   8        7.47       45.38     21.37 o 
   6   5   8        5.83       35.49     23.13 o 
  -8   6   8        1.02       25.64     19.07 o 
  -7   6   8       14.97       39.07     17.69 o 
  -6   6   8        0.34       22.62     15.97 o 
  -5   6   8       34.79       48.92     15.30 o 
  -4   6   8        4.00       16.37     14.57 o 
  -3   6   8        0.50        0.52     13.35 o 
  -2   6   8       14.63       10.67     12.79 o 
  -1   6   8      261.30      280.44     13.20 o 
   0   6   8       30.33       40.11     12.57 o 
   1   6   8      584.18      545.08     16.07 o 
   2   6   8        1.33        4.82     14.53 o 
   3   6   8       16.18       16.24     15.32 o 
   4   6   8        5.85       27.16     15.98 o 
   5   6   8        2.68        2.77     21.60 o 
   6   6   8        1.81       15.84     23.40 o 
  -8   7   8        0.44      -11.86     21.49 o 
  -7   7   8        4.48        9.20     19.39 o 
  -6   7   8       22.14       15.82     15.84 o 
  -5   7   8       14.13       32.20     16.15 o 
  -4   7   8        0.18       -4.21     13.69 o 
  -3   7   8       71.81       67.65     14.21 o 
  -2   7   8        0.29        3.86     13.57 o 
  -1   7   8      408.55      403.57     14.26 o 
   0   7   8       74.34       78.25     15.86 o 
   1   7   8       62.64       46.27     15.23 o 
   2   7   8       36.66       46.44     15.73 o 
   3   7   8       62.16       62.46     16.67 o 
   4   7   8       86.38       46.62     16.49 o 
   5   7   8       34.28       12.31     22.39 o 
   6   7   8        0.01        0.54     26.20 o 
  -8   8   8       11.49       20.59     21.86 o 
  -7   8   8        6.03       39.57     20.01 o 
  -6   8   8      111.91      127.16     18.10 o 
  -5   8   8       11.77       20.22     15.97 o 
  -4   8   8       89.10       80.85     15.21 o 
  -3   8   8        0.00       13.96     14.02 o 
  -2   8   8      114.76      112.59     13.31 o 
  -1   8   8      159.36      149.28     15.33 o 
   0   8   8      156.92      171.67     16.04 o 
   1   8   8       33.09       35.31     14.75 o 
   2   8   8       31.44       45.88     16.09 o 
   3   8   8        1.01       13.94     16.87 o 
   4   8   8      142.32      145.18     18.49 o 
   5   8   8        0.91       18.40     21.06 o 
   6   8   8       64.08       67.57     41.49 o 
  -8   9   8        0.35       36.98     29.56 o 
  -7   9   8       10.67       22.67     18.72 o 
  -6   9   8        0.08       -1.04     23.45 o 
  -5   9   8       14.32       10.44     16.83 o 
  -4   9   8        2.45       12.28     16.78 o 
  -3   9   8        4.96        1.31     15.01 o 
  -2   9   8       14.24       32.85     16.97 o 
  -1   9   8        1.09       16.79     15.42 o 
   0   9   8       22.85       30.73     16.30 o 
   1   9   8        0.44       12.13     16.53 o 
   2   9   8       39.08       46.78     16.60 o 
   3   9   8       85.70       82.60     17.28 o 
   4   9   8       26.19       26.66     18.09 o 
   5   9   8       36.20       59.05     23.49 o 
   6   9   8        3.26       13.75     20.63 o 
  -7  10   8       13.25       11.25     21.66 o 
  -6  10   8       61.53       58.99     19.31 o 
  -5  10   8       20.15        1.78     21.31 o 
  -4  10   8       66.53       84.53     19.16 o 
  -3  10   8        2.32       -1.89     16.95 o 
  -2  10   8        9.65       33.66     16.61 o 
  -1  10   8      182.80      200.94     17.28 o 
   0  10   8       65.19       51.59     17.00 o 
   1  10   8      247.32      272.98     17.56 o 
   2  10   8       10.16       33.24     17.48 o 
   3  10   8       13.94       43.21     18.05 o 
   4  10   8        3.36        6.08     18.45 o 
   5  10   8       13.93       24.33     24.32 o 
  -7  11   8        6.52       35.40     23.46 o 
  -6  11   8       27.07       17.19     21.06 o 
  -5  11   8       24.60       32.23     18.68 o 
  -4  11   8      151.46      141.92     21.23 o 
  -3  11   8      170.50      159.71     18.09 o 
  -2  11   8      154.38      170.35     22.28 o 
  -1  11   8       81.40       91.32     17.90 o 
   0  11   8      100.11      112.98     18.03 o 
   1  11   8        1.42       -1.44     18.30 o 
   2  11   8      171.72      176.47     19.55 o 
   3  11   8       31.60       60.61     18.79 o 
   4  11   8       43.18       65.84     19.00 o 
   5  11   8       30.34       49.52     25.24 o 
  -7  12   8       11.70       27.16     34.65 o 
  -6  12   8        8.56       11.61     23.38 o 
  -5  12   8      134.84      181.50     22.65 o 
  -4  12   8       14.05       17.34     26.87 o 
  -3  12   8      228.78      206.15     21.76 o 
  -2  12   8        0.71        6.80     19.07 o 
  -1  12   8       93.17      103.14     22.84 o 
   0  12   8       39.63       27.12     18.30 o 
   1  12   8      152.06      156.23     18.36 o 
   2  12   8        8.60       27.24     19.18 o 
   3  12   8       86.49      103.46     19.51 o 
   4  12   8        2.91       13.37     17.22 o 
  -6  13   8        5.44        7.20     24.54 o 
  -5  13   8        5.44        5.78     23.29 o 
  -4  13   8       26.71        2.02     22.05 o 
  -3  13   8       49.86       63.14     21.99 o 
  -2  13   8       80.70       90.16     18.94 o 
  -1  13   8        5.87       19.55     19.20 o 
   0  13   8      190.47      174.06     19.16 o 
   1  13   8        6.90       22.73     19.89 o 
   2  13   8      204.51      211.16     17.68 o 
   3  13   8        0.14       13.76     18.22 o 
   4  13   8       25.81       52.09     18.49 o 
  -5  14   8        0.36       11.45     25.34 o 
  -4  14   8        1.69       -6.30     31.40 o 
  -3  14   8       12.03       40.13     20.76 o 
  -2  14   8       10.75       36.26     22.26 o 
  -1  14   8        1.00       30.01     18.52 o 
   0  14   8        4.90       39.48     18.27 o 
   1  14   8        9.41       -4.31     20.22 o 
   2  14   8       16.95       18.81     18.25 o 
   3  14   8       12.66       34.21     20.19 o 
  -5  15   8        0.06       -9.49     25.37 o 
  -4  15   8        3.40       17.08     24.25 o 
  -3  15   8        1.53      -26.22     23.71 o 
  -2  15   8        2.70       39.61     24.50 o 
  -1  15   8        0.02       13.70     20.17 o 
   0  15   8        0.00        3.50     19.56 o 
   1  15   8       38.91       57.25     19.18 o 
   2  15   8        0.85        1.00     19.05 o 
  -4  16   8        0.91       16.84     25.58 o 
  -3  16   8        2.05       37.58     24.74 o 
  -2  16   8        1.51       -0.51     24.48 o 
  -1  16   8        9.19       14.68     22.12 o 
   0  16   8        0.56        1.48     21.01 o 
   1  16   8        9.93       32.29     21.45 o 
  -2  17   8        1.41        5.12     25.75 o 
  -1  17   8        8.82       20.35     31.63 o 
   0  17   8       22.91       36.37     22.89 o 
  -9   1   9        5.07       14.62     35.35 o 
  -8   1   9        3.79        8.43     17.21 o 
  -7   1   9       18.27        8.83     15.17 o 
  -6   1   9        2.42       11.54     14.87 o 
  -5   1   9        9.72       17.35     13.96 o 
  -4   1   9       83.60       84.08     13.46 o 
  -3   1   9       18.67       48.93     12.29 o 
  -2   1   9       10.59       35.54     12.58 o 
  -1   1   9       36.57       45.93     12.08 o 
   0   1   9      129.29      125.99     12.97 o 
   1   1   9        0.95        6.97     11.93 o 
   2   1   9       60.01       40.19     13.09 o 
   3   1   9        0.28        8.39     14.73 o 
   4   1   9       13.15        4.10     19.20 o 
   5   1   9        0.00       18.48     34.10 o 
   6   1   9       15.77        9.03     22.12 o 
  -9   2   9        0.23       16.22     21.87 o 
  -8   2   9        0.76       21.93     16.68 o 
  -7   2   9        1.83       34.41     15.20 o 
  -6   2   9        0.66       -1.93     14.79 o 
  -5   2   9        1.44       16.61     13.93 o 
  -4   2   9       68.21       78.70     13.27 o 
  -3   2   9       37.94       59.68     12.57 o 
  -2   2   9       54.14       48.16     13.04 o 
  -1   2   9      170.73      168.04     12.37 o 
   0   2   9      153.16      162.35     12.92 o 
   1   2   9        9.13       15.40     12.41 o 
   2   2   9       94.80      110.28     12.58 o 
   3   2   9        0.04       19.42     15.44 o 
   4   2   9        8.56       46.17     19.16 o 
   5   2   9       27.04       34.22     21.98 o 
   6   2   9       17.22       52.48     24.04 o 
  -9   3   9        5.19       35.53     27.67 o 
  -8   3   9       35.14       46.78     17.63 o 
  -7   3   9       29.48       34.10     16.14 o 
  -6   3   9       23.15       42.67     15.36 o 
  -5   3   9        2.57        8.59     14.51 o 
  -4   3   9       33.61       30.95     12.82 o 
  -3   3   9       16.12       35.62     12.89 o 
  -2   3   9       37.39       46.23     12.36 o 
  -1   3   9        7.66       19.40     12.62 o 
   0   3   9      209.78      232.78     13.15 o 
   1   3   9      284.80      302.92     12.88 o 
   2   3   9      107.73      100.79     13.14 o 
   3   3   9      131.44      155.56     15.70 o 
   4   3   9       60.74       66.11     19.53 o 
   5   3   9        2.61       -9.30     22.38 o 
   6   3   9       21.02       37.00     24.07 o 
  -8   4   9        0.00        4.99     17.16 o 
  -7   4   9       44.69       64.16     16.39 o 
  -6   4   9       11.19       16.79     15.81 o 
  -5   4   9       79.94       83.31     14.37 o 
  -4   4   9        1.02        1.65     13.46 o 
  -3   4   9       54.09       66.55     12.96 o 
  -2   4   9      302.42      315.52     13.48 o 
  -1   4   9       23.08        7.73     12.80 o 
   0   4   9      800.45      767.02     13.32 o 
   1   4   9       35.70       21.50     13.37 o 
   2   4   9      117.89      127.35     15.96 o 
   3   4   9        0.35        4.19     16.21 o 
   4   4   9       31.35       31.03     17.22 o 
   5   4   9       32.60       53.63     20.74 o 
   6   4   9        8.41       51.25     22.60 o 
  -8   5   9        0.46       21.11     19.35 o 
  -7   5   9       12.72       19.89     16.46 o 
  -6   5   9       83.46      108.75     16.51 o 
  -5   5   9       73.06      101.62     14.58 o 
  -4   5   9      150.73      162.63     14.97 o 
  -3   5   9      120.55      109.26     14.18 o 
  -2   5   9      186.44      188.87     14.15 o 
  -1   5   9       33.66       33.79     12.76 o 
   0   5   9      583.32      612.67     15.98 o 
   1   5   9       13.51       15.37     12.42 o 
   2   5   9       61.84       80.52     16.12 o 
   3   5   9        4.20       12.36     16.60 o 
   4   5   9       56.95       71.58     17.58 o 
   5   5   9        2.01       14.16     20.91 o 
   6   5   9        8.62        5.85     52.00 o 
  -8   6   9        9.29        7.98     21.55 o 
  -7   6   9       38.01       55.89     17.76 o 
  -6   6   9       30.62       39.02     15.86 o 
  -5   6   9      204.47      208.71     15.44 o 
  -4   6   9       12.20        9.17     15.39 o 
  -3   6   9      295.33      291.04     14.79 o 
  -2   6   9       61.29       75.46     14.11 o 
  -1   6   9      188.13      199.58     14.07 o 
   0   6   9       52.90       69.82     13.55 o 
   1   6   9        6.74       22.11     14.91 o 
   2   6   9        3.66       15.89     16.26 o 
   3   6   9       10.40        7.27     22.69 o 
   4   6   9       12.55       24.37     16.77 o 
   5   6   9       14.72        1.20     21.36 o 
   6   6   9        4.05       20.10     48.12 o 
  -8   7   9       29.00       12.98     22.23 o 
  -7   7   9       28.29       38.04     18.80 o 
  -6   7   9      126.96      147.83     16.68 o 
  -5   7   9       22.83       21.51     15.79 o 
  -4   7   9       58.05       60.26     15.67 o 
  -3   7   9      244.63      230.92     14.19 o 
  -2   7   9        1.01       12.14     14.21 o 
  -1   7   9     1002.85      962.39     15.24 o 
   0   7   9       12.12       10.99     15.73 o 
   1   7   9      239.18      233.06     15.57 o 
   2   7   9        0.02       23.42     15.77 o 
   3   7   9       21.08       26.46     17.29 o 
   4   7   9       54.87       83.86     18.09 o 
   5   7   9       31.38       42.77     23.79 o 
  -8   8   9        7.95       -0.41     21.62 o 
  -7   8   9       45.62       50.87     20.90 o 
  -6   8   9       21.93       29.61     16.39 o 
  -5   8   9       82.50       82.52     17.20 o 
  -4   8   9       46.28       58.19     16.07 o 
  -3   8   9        0.96       11.70     15.11 o 
  -2   8   9      108.18      101.17     15.11 o 
  -1   8   9       32.39       46.61     13.84 o 
   0   8   9        1.97        6.24     15.55 o 
   1   8   9       18.21       10.60     16.98 o 
   2   8   9      163.24      167.60     17.22 o 
   3   8   9       50.62       70.34     17.85 o 
   4   8   9       34.81       20.01     18.77 o 
   5   8   9        5.24       28.25     30.38 o 
  -7   9   9        0.55       18.54     21.96 o 
  -6   9   9        2.71       47.72     20.44 o 
  -5   9   9       34.19       33.85     18.01 o 
  -4   9   9        0.99       33.31     16.91 o 
  -3   9   9       56.76       52.97     16.20 o 
  -2   9   9       45.46       49.33     17.34 o 
  -1   9   9       53.71       65.75     15.97 o 
   0   9   9       97.29       91.03     16.69 o 
   1   9   9       76.92      102.53     16.85 o 
   2   9   9        2.15       -0.52     17.45 o 
   3   9   9       11.74       17.10     17.99 o 
   4   9   9        1.01       15.65     19.75 o 
   5   9   9       35.33       24.29     25.61 o 
  -7  10   9        1.95       35.17     22.64 o 
  -6  10   9        3.36      -15.23     22.13 o 
  -5  10   9       24.43       25.51     17.24 o 
  -4  10   9       24.68       26.55     19.50 o 
  -3  10   9        0.94       12.90     17.44 o 
  -2  10   9       73.56       58.58     18.11 o 
  -1  10   9       63.73       65.71     17.69 o 
   0  10   9        0.00       17.33     17.40 o 
   1  10   9       14.81       29.58     17.29 o 
   2  10   9        4.52        1.17     18.84 o 
   3  10   9       19.15       54.77     19.02 o 
   4  10   9        5.12       -2.33     19.66 o 
  -7  11   9        2.89       52.67     25.29 o 
  -6  11   9        0.34       -7.05     23.79 o 
  -5  11   9       10.14       39.78     22.93 o 
  -4  11   9        3.20       20.82     19.05 o 
  -3  11   9       21.91       -1.60     18.00 o 
  -2  11   9        5.30       16.58     18.65 o 
  -1  11   9       28.55       31.48     18.30 o 
   0  11   9       51.80       67.80     18.54 o 
   1  11   9       10.53       34.49     17.62 o 
   2  11   9        0.17        4.92     18.82 o 
   3  11   9        0.46       17.15     20.60 o 
   4  11   9        1.31       -6.88     20.44 o 
  -6  12   9        0.01       24.88     21.38 o 
  -5  12   9       10.86       29.94     34.65 o 
  -4  12   9        0.15       16.03     22.55 o 
  -3  12   9       22.06       32.16     20.40 o 
  -2  12   9        3.72       12.68     18.24 o 
  -1  12   9        6.78       13.04     19.46 o 
   0  12   9       16.44       19.80     18.56 o 
   1  12   9       43.90       49.46     18.86 o 
   2  12   9        0.03       16.20     21.02 o 
   3  12   9       22.57       36.35     20.57 o 
   4  12   9        3.61       29.57     21.29 o 
  -5  13   9        0.59       -0.83     22.56 o 
  -4  13   9       20.47       33.89     21.73 o 
  -3  13   9        6.51       42.67     22.56 o 
  -2  13   9       20.75       26.49     20.40 o 
  -1  13   9       18.30       25.18     20.06 o 
   0  13   9        0.32        4.73     19.54 o 
   1  13   9       13.32       34.99     19.70 o 
   2  13   9        1.57       16.10     20.33 o 
   3  13   9        7.61       36.06     18.59 o 
  -5  14   9        4.41      -14.72     25.31 o 
  -4  14   9        8.55       -9.98     23.01 o 
  -3  14   9        2.91       51.13     26.53 o 
  -2  14   9       36.03       54.62     20.73 o 
  -1  14   9       36.23       71.19     19.26 o 
   0  14   9       90.68       96.18     18.59 o 
   1  14   9       80.26       81.96     21.18 o 
   2  14   9       63.38       65.60     19.59 o 
  -4  15   9        0.72       -2.55     25.61 o 
  -3  15   9       18.21       41.39     33.48 o 
  -2  15   9       14.78       27.39     24.16 o 
  -1  15   9       20.09       15.39     22.28 o 
   0  15   9        3.53       23.10     20.60 o 
   1  15   9       30.85       45.40     20.75 o 
  -2  16   9       37.50       35.50     27.17 o 
  -1  16   9       22.60       43.27     24.00 o 
   0  16   9       25.41       32.45     23.16 o 
  -8   0  10       37.76       49.38     25.70 o 
  -7   0  10        3.67       60.13     22.74 o 
  -6   0  10      420.41      400.58     23.60 o 
  -5   0  10        9.29      -14.78     20.55 o 
  -4   0  10      641.33      619.63     20.88 o 
  -3   0  10        0.07       -5.76     19.08 o 
  -2   0  10      121.26      134.88     19.05 o 
  -1   0  10       25.81       29.51     18.74 o 
   0   0  10       10.57       23.39     18.98 o 
   1   0  10       19.36       13.81     19.23 o 
   2   0  10        1.02       17.89     18.43 o 
   3   0  10        0.01        0.79     20.74 o 
   4   0  10       16.31       62.13     30.73 o 
   5   0  10        6.81       31.98     32.80 o 
  -8   1  10        0.50      -10.34     18.14 o 
  -7   1  10       15.56       33.53     16.27 o 
  -6   1  10        2.82       34.00     15.51 o 
  -5   1  10       34.19       62.40     14.50 o 
  -4   1  10       14.69       44.97     13.84 o 
  -3   1  10       29.99       40.67     13.49 o 
  -2   1  10      118.42      115.24     13.40 o 
  -1   1  10      196.51      210.15     13.01 o 
   0   1  10      120.23      107.25     12.60 o 
   1   1  10      295.36      270.22     12.97 o 
   2   1  10        0.48       27.85     12.92 o 
   3   1  10        3.70       -4.03     16.13 o 
   4   1  10       15.06       20.94     21.28 o 
   5   1  10       27.75       17.96     26.79 o 
  -8   2  10        3.27       35.82     18.13 o 
  -7   2  10        4.75        2.08     16.31 o 
  -6   2  10       46.75       58.43     16.09 o 
  -5   2  10       33.05       30.32     14.84 o 
  -4   2  10       15.82       26.78     13.94 o 
  -3   2  10       90.26       96.66     13.80 o 
  -2   2  10        8.61       28.03     13.36 o 
  -1   2  10      271.97      268.79     13.72 o 
   0   2  10        8.52       27.25     12.00 o 
   1   2  10      207.56      188.50     20.55 o 
   2   2  10       14.55       -2.37     14.05 o 
   3   2  10       35.82       14.62     17.13 o 
   4   2  10        6.36        1.09     21.95 o 
   5   2  10       16.80       28.78     23.73 o 
  -8   3  10        1.94       27.86     18.57 o 
  -7   3  10        2.30       10.16     16.79 o 
  -6   3  10        3.03       20.00     15.92 o 
  -5   3  10        6.58       12.20     14.26 o 
  -4   3  10       60.83       75.31     14.05 o 
  -3   3  10       26.46       40.32     13.56 o 
  -2   3  10      116.38      120.69     12.90 o 
  -1   3  10       18.22       24.25     13.82 o 
   0   3  10        1.25       12.29     15.99 o 
   1   3  10        0.01        9.58     12.40 o 
   2   3  10        2.87       24.33     14.23 o 
   3   3  10       17.53       23.31     16.23 o 
   4   3  10       16.68       69.49     20.94 o 
   5   3  10       33.26       62.32     24.11 o 
  -8   4  10       17.09       41.08     18.90 o 
  -7   4  10        9.01       11.60     17.12 o 
  -6   4  10        0.83      -13.33     15.50 o 
  -5   4  10       15.21        8.02     14.28 o 
  -4   4  10        0.76        8.90     13.64 o 
  -3   4  10      138.52      154.28     14.02 o 
  -2   4  10       51.42       67.98     13.64 o 
  -1   4  10       88.70       98.78     13.24 o 
   0   4  10       75.24       70.74     13.66 o 
   1   4  10        1.44       11.97     13.39 o 
   2   4  10        5.24        9.47     15.77 o 
   3   4  10       10.49       33.31     16.36 o 
   4   4  10        9.85       19.66     17.39 o 
   5   4  10       28.75       35.46     44.07 o 
  -8   5  10        1.86       16.58     19.00 o 
  -7   5  10        0.44       27.24     17.98 o 
  -6   5  10        1.03        1.73     16.36 o 
  -5   5  10        0.01        0.07     15.51 o 
  -4   5  10        9.03       12.90     14.40 o 
  -3   5  10       36.72       25.72     14.21 o 
  -2   5  10      150.02      142.78     14.74 o 
  -1   5  10       99.77      108.26     14.05 o 
   0   5  10       87.29       79.43     14.26 o 
   1   5  10        3.22       23.35     14.04 o 
   2   5  10        2.95        8.76     15.92 o 
   3   5  10        3.90       44.60     39.31 o 
   4   5  10        0.01       22.04     20.32 o 
   5   5  10        0.02       26.68     76.90 o 
  -8   6  10        0.00        7.73     21.28 o 
  -7   6  10        8.86        2.25     16.89 o 
  -6   6  10        0.11       24.59     15.44 o 
  -5   6  10       16.33       33.87     15.54 o 
  -4   6  10        1.00       -7.35     15.47 o 
  -3   6  10      297.41      286.73     14.85 o 
  -2   6  10       62.56       73.69     14.53 o 
  -1   6  10      195.93      162.90     14.73 o 
   0   6  10       11.80       29.48     13.44 o 
   1   6  10        3.72       26.09     15.59 o 
   2   6  10        7.62        9.61     16.08 o 
   3   6  10        0.01       -4.11     17.99 o 
   4   6  10        2.63        2.53     17.11 o 
   5   6  10        0.03       42.10     24.96 o 
  -7   7  10        5.38       27.09     18.38 o 
  -6   7  10        3.74       -4.02     17.00 o 
  -5   7  10        5.53       17.26     16.25 o 
  -4   7  10      122.75      111.44     15.65 o 
  -3   7  10       39.54       53.19     15.29 o 
  -2   7  10      182.12      176.89     14.70 o 
  -1   7  10        2.51       21.07     14.03 o 
   0   7  10        0.24       36.86     14.49 o 
   1   7  10       11.69       23.95     17.35 o 
   2   7  10        2.89       10.91     16.42 o 
   3   7  10        8.42       -1.51     18.27 o 
   4   7  10       21.18       50.40     19.42 o 
   5   7  10       21.42       15.10     25.28 o 
  -7   8  10        0.37        7.33     20.76 o 
  -6   8  10        0.33        9.81     17.45 o 
  -5   8  10       10.21       15.35     17.56 o 
  -4   8  10       14.65        5.36     15.87 o 
  -3   8  10       41.90       40.12     16.24 o 
  -2   8  10        0.03       27.64     15.51 o 
  -1   8  10       46.02       67.74     14.42 o 
   0   8  10        9.14       31.81     16.79 o 
   1   8  10       84.82      110.86     17.34 o 
   2   8  10       88.54       94.35     18.01 o 
   3   8  10       45.33       33.73     18.86 o 
   4   8  10       17.79       41.73     19.04 o 
  -7   9  10        2.23       35.46     24.94 o 
  -6   9  10        4.61        1.03     17.64 o 
  -5   9  10        0.00       11.01     18.48 o 
  -4   9  10       36.96       56.76     15.69 o 
  -3   9  10       17.70        8.67     16.75 o 
  -2   9  10       89.82       86.22     16.27 o 
  -1   9  10       13.18       19.56     17.81 o 
   0   9  10       77.00       90.88     17.87 o 
   1   9  10       17.74       26.38     17.27 o 
   2   9  10      117.85      148.69     20.65 o 
   3   9  10        0.07       23.25     19.06 o 
   4   9  10       39.32       68.58     20.56 o 
  -6  10  10       22.60       50.56     22.51 o 
  -5  10  10       15.06       23.66     18.74 o 
  -4  10  10        8.69       23.44     17.33 o 
  -3  10  10        7.67       42.95     19.26 o 
  -2  10  10        8.97       26.18     17.58 o 
  -1  10  10       41.98       38.92     16.20 o 
   0  10  10       36.35       65.56     18.39 o 
   1  10  10       33.90       42.99     18.67 o 
   2  10  10        5.57       11.99     18.58 o 
   3  10  10       54.27       84.40     19.89 o 
   4  10  10        2.58        3.51     21.00 o 
  -6  11  10        0.29      -29.67     24.87 o 
  -5  11  10      104.59      116.04     41.70 o 
  -4  11  10        1.12       35.99     20.92 o 
  -3  11  10       78.67      101.61     20.06 o 
  -2  11  10       15.66       25.12     19.08 o 
  -1  11  10       25.14       62.86     18.18 o 
   0  11  10       22.62       34.48     19.23 o 
   1  11  10        0.89       22.37     19.10 o 
   2  11  10        1.76       43.86     19.31 o 
   3  11  10        5.34       -4.17     20.61 o 
  -5  12  10        2.04       42.64     22.80 o 
  -4  12  10       19.67        1.25     22.77 o 
  -3  12  10        3.09       37.23     21.19 o 
  -2  12  10       16.51       20.50     20.41 o 
  -1  12  10       15.07       21.79     20.07 o 
   0  12  10       50.51       55.71     19.55 o 
   1  12  10       23.80       29.94     19.91 o 
   2  12  10        9.38       -9.25     20.31 o 
   3  12  10        9.62       14.59     21.55 o 
  -5  13  10       23.42       39.24     25.79 o 
  -4  13  10       10.69        2.12     17.57 o 
  -3  13  10        0.55        4.77     22.59 o 
  -2  13  10       86.36       96.43     23.25 o 
  -1  13  10        1.60        8.45     21.13 o 
   0  13  10       79.17       56.43     27.83 o 
   1  13  10        7.58       -1.43     21.03 o 
   2  13  10        1.53       -0.70     22.81 o 
  -4  14  10        6.70       50.36     25.77 o 
  -3  14  10        0.00       17.91     22.94 o 
  -2  14  10        5.95       38.61     21.12 o 
  -1  14  10        1.49        9.61     22.29 o 
   0  14  10        2.52        1.52     31.17 o 
   1  14  10        2.33       -4.28     23.06 o 
  -2  15  10        9.08        2.80     23.82 o 
  -1  15  10       23.15       54.33     21.65 o 
  -8   1  11        4.32       36.28     18.47 o 
  -7   1  11        0.03       10.86     18.26 o 
  -6   1  11       16.24       44.98     16.57 o 
  -5   1  11        0.13       18.74     15.52 o 
  -4   1  11        4.42       23.68     14.48 o 
  -3   1  11        2.01       22.53     14.27 o 
  -2   1  11        0.12        1.66     13.94 o 
  -1   1  11        2.06       22.65     13.97 o 
   0   1  11        1.96       36.94     13.62 o 
   1   1  11        0.24       12.84     13.84 o 
   2   1  11        0.73        1.78     13.34 o 
   3   1  11        5.49       41.56     23.80 o 
   4   1  11        0.22      -11.29     23.30 o 
   5   1  11        0.05       45.72     25.11 o 
  -8   2  11        0.61       -0.45     18.99 o 
  -7   2  11        0.23        5.85     17.34 o 
  -6   2  11        9.84       31.13     15.69 o 
  -5   2  11        2.43       26.02     15.87 o 
  -4   2  11        5.37       17.92     14.54 o 
  -3   2  11        1.58       14.80     15.62 o 
  -2   2  11      208.96      210.27     17.81 o 
  -1   2  11       89.32      110.44     14.27 o 
   0   2  11      134.49      123.58     13.74 o 
   1   2  11       39.35       57.80     14.17 o 
   2   2  11       41.02       65.29     14.50 o 
   3   2  11        0.88       13.17     17.19 o 
   4   2  11       51.74       70.00     42.62 o 
   5   2  11        6.33       43.92     30.34 o 
  -8   3  11        6.55       -1.13     26.60 o 
  -7   3  11        0.06       24.77     17.91 o 
  -6   3  11        0.62       37.69     16.83 o 
  -5   3  11        3.30       23.78     14.97 o 
  -4   3  11        0.03       -5.25     14.10 o 
  -3   3  11       57.46       76.63     14.88 o 
  -2   3  11       11.00       39.32     13.47 o 
  -1   3  11      174.81      169.52     13.85 o 
   0   3  11        1.12       19.05     14.32 o 
   1   3  11       64.03       80.68     14.08 o 
   2   3  11        0.99       11.12     14.56 o 
   3   3  11       29.76       49.37     18.37 o 
   4   3  11        0.73       30.88     21.82 o 
  -7   4  11       11.43       26.24     18.17 o 
  -6   4  11        0.81       15.94     16.23 o 
  -5   4  11       15.25       19.66     15.43 o 
  -4   4  11       63.17       69.83     15.30 o 
  -3   4  11        0.45       -3.20     14.91 o 
  -2   4  11       81.99       89.33     14.40 o 
  -1   4  11        8.03       33.59     14.24 o 
   0   4  11       38.88       42.25     17.09 o 
   1   4  11        6.24       12.67     14.09 o 
   2   4  11       92.45      110.07     17.79 o 
   3   4  11       13.41       11.55     18.15 o 
   4   4  11       18.15       39.73     23.92 o 
  -7   5  11        8.97       46.80     18.47 o 
  -6   5  11        8.86       27.31     17.28 o 
  -5   5  11       16.29       18.02     16.33 o 
  -4   5  11      119.85      122.24     14.66 o 
  -3   5  11        9.45       19.65     15.46 o 
  -2   5  11      330.11      299.79     15.43 o 
  -1   5  11        0.20       11.88     14.55 o 
   0   5  11       18.95       20.52     14.65 o 
   1   5  11        1.62        3.48     14.92 o 
   2   5  11        3.84       17.20     17.68 o 
   3   5  11       23.60       44.50     18.69 o 
   4   5  11        0.41       15.85     18.98 o 
  -7   6  11       26.23       56.38     19.10 o 
  -6   6  11        8.08       35.82     18.22 o 
  -5   6  11      102.13       92.63     17.03 o 
  -4   6  11        2.77       17.02     16.27 o 
  -3   6  11      171.27      151.81     15.90 o 
  -2   6  11       64.58       69.54     16.32 o 
  -1   6  11       13.43       13.28     14.67 o 
   0   6  11       11.86       21.01     14.75 o 
   1   6  11        7.81        4.04     17.42 o 
   2   6  11       55.08       74.47     22.24 o 
   3   6  11        2.78       16.90     18.16 o 
   4   6  11       12.46        6.36     19.48 o 
  -7   7  11        3.91      -19.99     20.57 o 
  -6   7  11        2.59       27.87     18.54 o 
  -5   7  11       25.30       35.99     17.17 o 
  -4   7  11       12.19       19.89     16.61 o 
  -3   7  11      156.88      133.84     15.83 o 
  -2   7  11        0.25       19.43     15.08 o 
  -1   7  11       58.61       71.94     14.65 o 
   0   7  11        0.98        4.47     18.62 o 
   1   7  11       43.85       58.21     17.79 o 
   2   7  11        9.42       19.76     18.57 o 
   3   7  11       33.14       27.09     17.61 o 
   4   7  11        3.41       18.57     20.95 o 
  -6   8  11       13.52       -1.13     18.26 o 
  -5   8  11        0.01        0.18     16.96 o 
  -4   8  11        0.89       15.02     16.48 o 
  -3   8  11       48.84       65.23     17.01 o 
  -2   8  11       24.55       50.18     16.02 o 
  -1   8  11       15.53       26.51     15.35 o 
   0   8  11       62.18       72.85     18.36 o 
   1   8  11        0.34       13.49     18.15 o 
   2   8  11       45.54       65.91     19.16 o 
   3   8  11       27.47       53.79     20.24 o 
  -6   9  11        5.31       -1.17     20.45 o 
  -5   9  11        0.05       19.42     17.41 o 
  -4   9  11       33.96        6.88     18.39 o 
  -3   9  11       65.50       57.21     17.50 o 
  -2   9  11        0.11       28.83     16.63 o 
  -1   9  11       53.17       78.56     18.71 o 
   0   9  11       66.88       76.06     18.96 o 
   1   9  11       58.99       66.28     19.40 o 
   2   9  11        8.91       36.37     20.13 o 
   3   9  11       65.03       99.16     20.84 o 
  -6  10  11        0.41       10.74     21.93 o 
  -5  10  11        0.16       14.33     19.21 o 
  -4  10  11        2.40      -24.71     18.74 o 
  -3  10  11        0.03       36.39     21.63 o 
  -2  10  11       39.47       71.31     18.54 o 
  -1  10  11       11.01       21.14     19.10 o 
   0  10  11        0.03        4.36     19.26 o 
   1  10  11        0.18       21.17     22.44 o 
   2  10  11        4.74       18.64     20.92 o 
   3  10  11        0.20       56.84     22.03 o 
  -5  11  11        0.18       12.44     21.95 o 
  -4  11  11        2.21        4.31     20.58 o 
  -3  11  11        1.12       36.50     20.90 o 
  -2  11  11        0.00        4.27     19.12 o 
  -1  11  11        0.77        4.39     18.62 o 
   0  11  11        1.98       47.04     18.91 o 
   1  11  11        0.21       14.24     20.54 o 
   2  11  11        0.43       16.71     21.63 o 
  -4  12  11        1.31       25.18     20.73 o 
  -3  12  11       12.68       22.82     22.23 o 
  -2  12  11       16.07       32.23     21.51 o 
  -1  12  11        6.01       10.90     21.11 o 
   0  12  11        0.63       -2.86     30.48 o 
   1  12  11        1.71       -3.76     20.65 o 
  -3  13  11       16.47       18.00     23.74 o 
  -2  13  11        7.94       28.57     22.70 o 
  -1  13  11       54.56       99.26     20.96 o 
   0  13  11       10.39        6.86     22.84 o 
  -7   0  12        2.54       44.91     32.06 o 
  -6   0  12       16.11       17.89     24.55 o 
  -5   0  12        6.90       31.47     23.63 o 
  -4   0  12       20.54       -3.46     21.47 o 
  -3   0  12       27.63       75.48     26.15 o 
  -2   0  12        5.34       35.34     20.74 o 
  -1   0  12       45.51       34.99     19.39 o 
   0   0  12        3.57       34.11     21.19 o 
   1   0  12       16.48       63.81     20.39 o 
   2   0  12        0.28        8.96     22.94 o 
   3   0  12       39.75       61.46     33.58 o 
   4   0  12        0.04       63.08     35.27 o 
  -7   1  12        4.51       16.85     18.94 o 
  -6   1  12       38.20       36.32     17.23 o 
  -5   1  12        6.13        4.49     15.82 o 
  -4   1  12        2.09       -2.37     15.24 o 
  -3   1  12       70.86       89.87     15.93 o 
  -2   1  12       23.98       44.43     14.96 o 
  -1   1  12       81.29       70.18     13.79 o 
   0   1  12       22.87       44.80     13.75 o 
   1   1  12        1.34        7.75     14.76 o 
   2   1  12       38.14       66.01     16.50 o 
   3   1  12        0.03        5.52     19.36 o 
   4   1  12       27.85       31.79     58.55 o 
  -7   2  12        0.26        2.84     18.02 o 
  -6   2  12        0.57        2.64     17.12 o 
  -5   2  12        1.32       18.06     16.42 o 
  -4   2  12       18.71       35.72     15.51 o 
  -3   2  12        4.43       31.55     15.50 o 
  -2   2  12        3.53      -11.69     14.15 o 
  -1   2  12        6.37       13.20     14.87 o 
   0   2  12        2.60        8.59     15.09 o 
   1   2  12       41.61       56.81     14.73 o 
   2   2  12        3.63       13.51     14.40 o 
   3   2  12       44.72       71.79     19.54 o 
   4   2  12        0.16       12.20     23.33 o 
  -7   3  12       21.92       47.56     19.21 o 
  -6   3  12        7.82       14.56     17.26 o 
  -5   3  12       65.92       65.82     16.36 o 
  -4   3  12        0.78       26.84     14.75 o 
  -3   3  12       61.20       66.65     16.57 o 
  -2   3  12        9.88       10.46     15.37 o 
  -1   3  12       13.34       34.20     14.33 o 
   0   3  12       10.70       13.97     15.21 o 
   1   3  12        1.13        7.66     16.67 o 
   2   3  12        8.81       32.36     18.71 o 
   3   3  12        0.31       16.60     29.94 o 
  -7   4  12        0.56        4.17     19.32 o 
  -6   4  12        9.41       13.06     18.00 o 
  -5   4  12        0.02       23.27     16.67 o 
  -4   4  12       38.84       54.64     15.73 o 
  -3   4  12       11.85       14.58     14.54 o 
  -2   4  12       15.77       30.15     14.47 o 
  -1   4  12        2.39       11.02     15.29 o 
   0   4  12        0.04       -0.28     14.26 o 
   1   4  12        8.29       17.12     15.13 o 
   2   4  12        0.06       19.49     18.83 o 
   3   4  12       36.39       57.15     20.21 o 
  -6   5  12        4.63       22.55     24.01 o 
  -5   5  12      135.77      140.36     17.45 o 
  -4   5  12       38.51       39.75     16.71 o 
  -3   5  12      110.62      100.33     16.34 o 
  -2   5  12       46.13       38.74     15.71 o 
  -1   5  12        1.39        8.81     15.68 o 
   0   5  12        2.60       14.23     15.18 o 
   1   5  12        1.25        1.43     15.09 o 
   2   5  12        1.14       14.82     23.25 o 
   3   5  12        3.63       24.04     20.44 o 
  -6   6  12       38.03       47.98     18.45 o 
  -5   6  12       47.60       54.74     18.31 o 
  -4   6  12      135.29      129.65     17.13 o 
  -3   6  12        7.10       32.61     16.41 o 
  -2   6  12       26.34       41.11     16.37 o 
  -1   6  12        0.01      -13.66     15.86 o 
   0   6  12        1.74       15.95     14.49 o 
   1   6  12        0.46       36.30     17.66 o 
   2   6  12       10.20       -2.69     19.39 o 
   3   6  12        5.46       12.02     19.71 o 
  -6   7  12       22.87       54.12     19.05 o 
  -5   7  12        2.03       27.63     17.93 o 
  -4   7  12        0.73        8.99     16.56 o 
  -3   7  12        0.29       17.62     16.08 o 
  -2   7  12        6.99       -2.72     16.71 o 
  -1   7  12       16.37       40.08     15.67 o 
   0   7  12        9.49       18.78     16.69 o 
   1   7  12        0.41        0.85     19.09 o 
   2   7  12        3.47      -18.05     18.88 o 
   3   7  12        7.55       76.22     25.70 o 
  -6   8  12       16.40       34.63     19.67 o 
  -5   8  12        2.68       18.97     19.31 o 
  -4   8  12       47.58       50.43     18.00 o 
  -3   8  12        6.70        0.87     16.96 o 
  -2   8  12        1.61        3.38     15.58 o 
  -1   8  12       18.74       27.22     15.92 o 
   0   8  12        0.01        8.53     19.57 o 
   1   8  12        4.93       -6.27     20.31 o 
   2   8  12        2.14       -7.33     19.35 o 
  -5   9  12       11.58       24.77     20.20 o 
  -4   9  12        1.01       -3.88     19.18 o 
  -3   9  12       20.28       41.01     18.24 o 
  -2   9  12        8.78       -3.15     18.55 o 
  -1   9  12        7.17       24.56     19.88 o 
   0   9  12       68.56       56.24     20.30 o 
   1   9  12       32.53       83.27     21.74 o 
   2   9  12       25.12       38.28     21.93 o 
  -4  10  12       10.69       30.29     19.99 o 
  -3  10  12        2.50      -17.97     21.35 o 
  -2  10  12       29.33       33.97     31.37 o 
  -1  10  12       23.02        4.94     20.62 o 
   0  10  12       16.94       25.33     20.77 o 
   1  10  12       28.35       49.53     21.47 o 
  -3  11  12        3.05       22.13     22.67 o 
  -2  11  12        3.12       45.10     20.56 o 
  -1  11  12        0.24       -3.89     20.29 o 
   0  11  12        0.01       44.41     20.90 o 
  -6   1  13        3.70      -15.81     17.87 o 
  -5   1  13        1.40        6.81     17.54 o 
  -4   1  13       12.89       25.60     16.77 o 
  -3   1  13       17.41       48.16     15.94 o 
  -2   1  13       14.72       27.22     14.62 o 
  -1   1  13        8.90       12.12     15.71 o 
   0   1  13        4.71       21.17     15.46 o 
   1   1  13        0.10        3.13     15.96 o 
   2   1  13        3.34       34.39     18.18 o 
  -6   2  13        0.16       -0.55     18.54 o 
  -5   2  13        4.00       60.71     22.65 o 
  -4   2  13       14.36       30.56     16.40 o 
  -3   2  13       57.93       81.86     16.11 o 
  -2   2  13        9.25       22.84     15.29 o 
  -1   2  13       21.90       61.28     15.86 o 
   0   2  13        1.35       10.76     16.04 o 
   1   2  13        3.92       -0.79     16.67 o 
   2   2  13       16.11       22.43     17.48 o 
  -6   3  13        3.41       23.16     18.66 o 
  -5   3  13        6.61       16.11     17.36 o 
  -4   3  13       22.61       12.93     16.58 o 
  -3   3  13        2.48        1.02     16.11 o 
  -2   3  13       18.32       32.48     15.25 o 
  -1   3  13        1.21       32.78     15.82 o 
   0   3  13       31.30       27.45     15.62 o 
   1   3  13        9.72        9.29     16.84 o 
   2   3  13       15.24       39.00     19.12 o 
  -6   4  13        2.68       13.60     18.95 o 
  -5   4  13        0.10       20.55     17.03 o 
  -4   4  13        0.18       10.42     16.71 o 
  -3   4  13       12.86       26.22     15.94 o 
  -2   4  13        5.65       16.24     16.46 o 
  -1   4  13        7.11        9.13     15.55 o 
   0   4  13       19.56       15.14     16.39 o 
   1   4  13        1.10       31.69     20.02 o 
   2   4  13        2.84       -1.52     18.62 o 
  -5   5  13       12.37       21.98     18.23 o 
  -4   5  13       42.80       48.32     17.97 o 
  -3   5  13        0.96        6.18     17.00 o 
  -2   5  13        4.47       25.96     16.68 o 
  -1   5  13        4.12       10.05     16.45 o 
   0   5  13       20.50       36.28     16.72 o 
   1   5  13       34.09       41.80     19.80 o 
   2   5  13        1.72       25.08     18.95 o 
  -5   6  13       48.37       65.89     21.74 o 
  -4   6  13       40.46       39.58     17.37 o 
  -3   6  13       10.35       27.66     17.75 o 
  -2   6  13        1.26       35.57     16.95 o 
  -1   6  13        0.91       -6.33     17.23 o 
   0   6  13       30.65       34.85     17.13 o 
   1   6  13        5.07       24.73     24.59 o 
  -5   7  13        3.03       36.83     18.49 o 
  -4   7  13        3.13       21.18     18.45 o 
  -3   7  13        5.74       27.92     18.13 o 
  -2   7  13        0.09       21.42     16.77 o 
  -1   7  13       22.28       40.10     18.24 o 
   0   7  13        4.31       45.80     20.69 o 
   1   7  13        2.05        8.43     20.07 o 
  -4   8  13        5.74       18.32     19.88 o 
  -3   8  13       21.27       28.56     17.75 o 
  -2   8  13        3.77       -1.82     18.43 o 
  -1   8  13       24.61       44.98     19.66 o 
   0   8  13       12.70       25.39     21.52 o 
  -3   9  13        0.32       10.99     19.10 o 
  -2   9  13       31.77       52.96     20.76 o 
  -1   9  13        9.61       29.21     19.19 o 
   0   9  13        6.95       64.95     40.57 o 
  -5   0  14       22.39       33.76     26.30 o 
  -4   0  14       14.45       53.02     29.18 o 
  -3   0  14       25.15       41.43     24.45 o 
  -2   0  14       13.45       24.00     20.98 o 
  -1   0  14       10.41       20.36     24.26 o 
   0   0  14       18.36       39.64     24.80 o 
   1   0  14        3.92        3.72     40.09 o 
  -5   1  14        3.54       34.08     18.58 o 
  -4   1  14        8.27       39.42     18.21 o 
  -3   1  14        5.01       17.51     17.76 o 
  -2   1  14       14.45       44.01     16.39 o 
  -1   1  14       10.66       20.11     20.49 o 
   0   1  14       10.23       32.13     16.13 o 
   1   1  14       20.70       49.71     17.57 o 
  -5   2  14        2.62       37.21     19.55 o 
  -4   2  14        0.10       23.46     17.43 o 
  -3   2  14        0.02        7.16     17.44 o 
  -2   2  14        3.59       48.91     17.16 o 
  -1   2  14       12.34       39.79     16.55 o 
   0   2  14       11.42       29.39     17.68 o 
   1   2  14        5.28       11.17     16.97 o 
  -4   3  14        5.13       47.37     18.94 o 
  -3   3  14        0.02       36.48     17.53 o 
  -2   3  14        3.12       11.28     17.78 o 
  -1   3  14        5.36       18.65     20.93 o 
   0   3  14        0.03       19.23     17.70 o 
  -4   4  14        2.21       27.31     18.71 o 
  -3   4  14        2.00        6.17     17.58 o 
  -2   4  14        0.40       11.15     16.85 o 
  -1   4  14        0.62        8.08     17.65 o 
   0   4  14        0.07        4.79     17.20 o 
  -4   5  14        6.59       47.89     19.68 o 
  -3   5  14        1.40       29.04     17.72 o 
  -2   5  14        0.01        9.66     16.50 o 
  -1   5  14        2.42       23.24     18.39 o 
   0   5  14        1.30       28.83     18.90 o 
  -3   6  14        5.32       21.50     18.43 o 
  -2   6  14        4.88       26.30     18.28 o 
  -1   6  14        0.00       -7.82     18.67 o 
                                                 
